# Supplementary material for: The Rhipicephalus sanguineus group: updated list of species, geographical distribution, and vector competence
Source: Parasit Vectors. 2024 Dec 27;17:540. doi: 10.1186/s13071-024-06572-3 (PMC11681662; doi:10.1186/s13071-024-06572-3)
Supplement: Supplementary file 2 — Additional file 2: Script “GenBank2Table.py”; this Python script extracts information from GenBank files, including accession codes, organism names, nucleotide sequence sizes, countries of origin, host organisms, and associated PUBMED IDs where available. The script generates hyperlinks for accession codes and PUBMED IDs, facilitating direct access to relevant databases. [file 13071_2024_6572_MOESM2_ESM.py]

from Bio import SeqIO
import pandas as pd

def genbank_url(accession):
    return f"https://www.ncbi.nlm.nih.gov/nuccore/{accession}"

# Open the GenBank file
genbank_file = "FILE-NAME.gb"  # Replace with your file path

# Create lists to store the extracted data
accession_list = []
sequence_list = []
nucleotide_size_list = []  # Updated list for nucleotide sequence size
protein_size_list = []  # New list for protein sequence size
country_list = []
host_list = []
organism_list = []  # New list for organism
protein_id_list = []
translation_list = []
pubmed_list = []

# Iterate through the GenBank file
for record in SeqIO.parse(genbank_file, "genbank"):
    # Accession code
    accession = record.id if record.id else "Missing"
    accession_list.append(accession)

    # Sequence
    sequence = str(record.seq) if record.seq else "Missing"
    sequence_list.append(sequence)

    # Nucleotide sequence size (counting the number of bases)
    nucleotide_size = sum(c.isalpha() for c in sequence)
    nucleotide_size_list.append(nucleotide_size)

    # Extracting country, host, protein ID, translation, and PUBMED if available
    country = "Missing"
    host = "Missing"
    organism = record.annotations.get('organism', 'Missing')
    protein_id = "Missing"
    translation = "Missing"
    protein_size = "Missing"
    pubmed = "Missing"
    for feature in record.features:
        if 'country' in feature.qualifiers:
            country = feature.qualifiers['country'][0]
        if 'host' in feature.qualifiers:
            host = feature.qualifiers['host'][0]
        if feature.type == 'CDS':
            if 'protein_id' in feature.qualifiers:
                protein_id = feature.qualifiers['protein_id'][0]
            if 'translation' in feature.qualifiers:
                translation = feature.qualifiers['translation'][0]
                protein_size = len(translation)  # Calculate protein size
    # Check for PUBMED references
    for reference in record.annotations['references']:
        if reference.pubmed_id:
            pubmed = reference.pubmed_id
    
    country_list.append(country)
    host_list.append(host)
    organism_list.append(organism)
    protein_id_list.append(protein_id)
    translation_list.append(translation)
    protein_size_list.append(protein_size)
    pubmed_list.append(pubmed)

# Create a pandas DataFrame
data = {
    'Accession Code': accession_list,
    'Sequence': sequence_list,
    'Nucleotide Size': nucleotide_size_list,
    'Protein Size': protein_size_list,
    'Country': country_list,
    'Host': host_list,
    'Organism': organism_list,
    'Protein ID': protein_id_list,
    'Translation': translation_list,
    'PUBMED': pubmed_list
}

df = pd.DataFrame(data)

# Add hyperlinks for Accession Code, Protein ID, and PUBMED
df['Accession Code'] = df['Accession Code'].apply(lambda x: f'=HYPERLINK("{genbank_url(x)}", "{x}")' if x != "Missing" else "Missing")
df['Protein ID'] = df['Protein ID'].apply(lambda x: f'=HYPERLINK("{genbank_url(x)}", "{x}")' if x != "Missing" else "Missing")
df['PUBMED'] = df['PUBMED'].apply(lambda x: f'=HYPERLINK("https://pubmed.ncbi.nlm.nih.gov/{x}/", "{x}")' if x != "Missing" else "Missing")

# Save to an Excel file
output_file = "output_data_hyperlinked.xlsx"  # Replace with your desired output file path
df.to_excel(output_file, index=False)
