# Supplementary material for: The Rhipicephalus sanguineus group: updated list of species, geographical distribution, and vector competence
Source: Parasit Vectors. 2024 Dec 27;17:540. doi: 10.1186/s13071-024-06572-3 (PMC11681662; doi:10.1186/s13071-024-06572-3)
Supplement: Supplementary file 4 — Additional file 4: Script “Locality2Coordinates.py”; this Python script retrieves latitude and longitude coordinates from an Excel spreadsheet containing a column with locality names (country of origin). [file 13071_2024_6572_MOESM4_ESM.py]

import pandas as pd
from geopy.geocoders import Nominatim
from geopy.exc import GeocoderTimedOut, GeocoderServiceError
import time
import logging

# Setup logging
logging.basicConfig(filename='geocoding.log', level=logging.INFO, format='%(asctime)s %(levelname)s:%(message)s')

# Create a geolocator with Nominatim
geolocator = Nominatim(user_agent="my_custom_geocoder")

# Load your Excel spreadsheet into a Pandas DataFrame
file_path = "FILE-NAME.gb"  # Replace with your file path
df = pd.read_excel(file_path)

# Function to geocode a locality and return its coordinates
def get_coordinates(locality, retries=5):
    for attempt in range(retries):
        try:
            location = geolocator.geocode(locality, timeout=20)
            if location:
                return location.latitude, location.longitude
            else:
                logging.warning(f"No location found for {locality}")
                return None, None
        except GeocoderTimedOut:
            logging.warning(f"Geocoding timed out for {locality}, attempt {attempt+1}")
            time.sleep(2)  # wait for 2 seconds before retrying
        except GeocoderServiceError as e:
            logging.error(f"Geocoding service error for {locality}: {e}")
            time.sleep(2)  # wait for 2 seconds before retrying
        except Exception as e:
            logging.error(f"Unexpected error for {locality}: {e}")
            return None, None
    logging.error(f"Failed to geocode {locality} after {retries} retries")
    return None, None

# Create new columns for latitude and longitude
df['Latitude'], df['Longitude'] = zip(*df['Country'].apply(get_coordinates))

# Specify a new output file path
output_file_path = "output_data.xlsx"  # Replace with your desired output file path

# Save the updated DataFrame to the new Excel spreadsheet
df.to_excel(output_file_path, index=False)

logging.info("Geocoding complete. Results saved to {}".format(output_file_path))
