# Supplementary material for: The Rhipicephalus sanguineus group: updated list of species, geographical distribution, and vector competence
Source: Parasit Vectors. 2024 Dec 27;17:540. doi: 10.1186/s13071-024-06572-3 (PMC11681662; doi:10.1186/s13071-024-06572-3)
Supplement: Supplementary file 5 — Additional file 5: Script in R to generate maps. This script generates maps via longitude and latitude coordinates. [file 13071_2024_6572_MOESM5_ESM.r]

# Load required libraries
library(ggplot2)
library(maps)

# Read the CSV data
data <- read.csv("FILE-NAME.csv")

# Define colors for each group
group_colors <- c(
  "R. afranicus" = "#cdafd4",
  "R. camicasi" = "#bb78ca",
  #"R. guilhoni" = "#af5624",
  "R. linnaei" = "#aa0019",
  "R. pumilio" = "#06a10a",
  "R. pusillus" = "#004964",
  "R. rossicus" = "#83aa5b",
  "R. rutilus" = "#fba29b",
  "R. sanguineus s.s." = "#0f8b9c",
  "R. secundus" = "#003dbb",
  "R. sulcatus" = "#4980c9",
  #"R. turanicus s.l." = "#724091",
  #"R. turanicus s.s." = "#9a5770"
  "R. turanicus" = "#9a5770"
)

# Define shapes for each group
group_shapes <- c(
  "R. afranicus" = 21,
  "R. camicasi" = 22,
  "R. linnaei" = 23,
  #"R. guilhoni" = 23,
  "R. pumilio" = 24,
  "R. pusillus" = 25,
  "R. rossicus" = 21,
  "R. rutilus" = 22,
  "R. sanguineus s.s." = 23,
  "R. secundus" = 24,
  "R. sulcatus" = 25,
  #"R. turanicus s.l." = 25,
  #"R. turanicus s.s." = 21
  "R. turanicus" = 22
)

# Plot the data on a world map
world_map <- map_data("world")
p <- ggplot() +
  geom_polygon(data = world_map, aes(x = long, y = lat, group = group), fill = "lightblue", alpha = .35, color = "#686868", linewidth = .3) +
  geom_point(data = data, aes(x = Longitude, y = Latitude, fill = group, shape = group), alpha = .6, size = 1.5, color = "black") +
  scale_fill_manual(values = group_colors) + # Specify manual fill colors for each group
  scale_shape_manual(values = group_shapes) + # Specify manual shapes for each group
  labs(title = "World Map with Coordinates - 12S", x = "Longitude", y = "Latitude") +
  theme_bw() +
  coord_fixed() +
  scale_y_continuous(breaks = c(-90, -60, -40, -23.5, 0, 23.5, 40, 60, 90))

# Add a scale bar in kilometers
km_per_degree_latitude <- 111 # Approximate value at the equator
km_length <- 1000 # Specify the length of the scale bar in kilometers
degree_length <- km_length / km_per_degree_latitude # Convert kilometers to degrees
p <- p +
  geom_segment(aes(x = -180, y = -72, xend = -180 + degree_length, yend = -72), color = "black", linewidth = 2) +
  annotate("text", x = -180 + degree_length / 2, y = -72 - 1, label = paste0(km_length, " km"), vjust = 1.5)

# Print the plot
print(p)
