# Supplementary material for: The Rhipicephalus sanguineus group: updated list of species, geographical distribution, and vector competence
Source: Parasit Vectors. 2024 Dec 27;17:540. doi: 10.1186/s13071-024-06572-3 (PMC11681662; doi:10.1186/s13071-024-06572-3)
Supplement: Supplementary file 9 — Additional file 9: Hyperlinked spreadsheet containing information about 12S rRNA sequences of the Rhipicephalus sanguineus group used for phylogenetic and distribution analyses. [file 13071_2024_6572_MOESM9_ESM.xlsx]

## Sheet: Sheet1
Accession Code	Organism	Nucleotide Size	Country-NCBI	Country-MAP	Latitude	Longitude	Host-NCBI	Host-TREE	PUBMED	Reference sequence	Clade
AF133056.1	Rhipicephalus sanguineus	317	Missing	Missing			Missing	Missing	10877935		R. sanguineus s.s.
AF133057.1	Rhipicephalus turanicus	318	Missing	Missing			Missing	Missing	10877935		R. secundus
AF150013.1	Rhipicephalus turanicus	339	Israel	Israel	30.8124	34.8595	Missing	Missing	11227901		R. turanicus
AF150014.1	Rhipicephalus turanicus	339	Missing	Missing			Missing	Missing	11227901		R. secundus
AF150015.1	Rhipicephalus turanicus	339	Missing	Missing			Missing	Missing	11227901		R. secundus
AF150017.1	Rhipicephalus turanicus	339	Zimbabwe	Zimbabwe	-18.4555	29.7468	Capra hircus	Goat/Sheep	11227901		R. afranicus
AF150018.1	Rhipicephalus turanicus	338	France	France	46.6034	1.88833	Equus caballus	Horse	11227901		R. sanguineus s.s.
AF150020.1	Rhipicephalus sanguineus	338	France	France	46.6034	1.88833	Canis familiaris	Dog	11227901		R. sanguineus s.s.
AF150021.1	Rhipicephalus rossicus	338	Russia	Russia	64.6863	97.7453	Missing	Missing	11227901		R. rossicus
AF150022.1	Rhipicephalus pusillus	340	France	France	46.6034	1.88833	Missing	Missing	11227901		R. pusillus
AF150023.1	Rhipicephalus pumilio	339	Russia: Astrakhan	Russia: Astrakhan	46.3498	48.0326	Canis familiaris	Dog	11227901		R. pumilio
AF150051.1	Rhipicephalus kochi	-	-	-			-	Missing	-		Outgroup
AF483219.1	Rhipicephalus sanguineus	338	Missing	Missing			Missing	Missing	12797987		R. sanguineus s.s.
AF483221.1	Rhipicephalus sanguineus	338	Missing	Missing			Missing	Missing	12797987		R. sanguineus s.s.
AF483227.1	Rhipicephalus sanguineus	338	Missing	Missing			Missing	Missing	12797987		R. sanguineus s.s.
AF483229.1	Rhipicephalus sanguineus	338	Missing	Missing			Missing	Missing	12797987		R. sanguineus s.s.
AF483236.1	Rhipicephalus sanguineus	338	Missing	Missing			Missing	Missing	12797987		R. sanguineus s.s.
AF483243.1	Rhipicephalus turanicus	339	Missing	Missing			Missing	Missing	12797987		R. secundus
AF483244.1	Rhipicephalus turanicus	338	Missing	Missing			Missing	Missing	12797987		R. sanguineus s.s.
AF483245.1	Rhipicephalus turanicus	338	Missing	Missing			Missing	Missing	12797987		R. sanguineus s.s.
AF483246.1	Rhipicephalus turanicus	339	Missing	Missing			Missing	Missing	12797987		R. linnaei
AF483247.1	Rhipicephalus turanicus	338	Missing	Missing			Missing	Missing	12797987		R. sanguineus s.s.
AF483253.1	Rhipicephalus turanicus	338	Missing	Missing			Missing	Missing	12797987		R. sanguineus s.s.
AF483264.1	Rhipicephalus turanicus	338	Missing	Missing			Missing	Missing	12797987		R. sanguineus s.s.
AM410571.1	Rhipicephalus turanicus	350	Italy:Sicily	Italy: Sicily	37.5878	14.155	Missing	Missing	18205982		R. secundus
AY008690.1	Rhipicephalus pumilio	319	Missing	Missing			Missing	Missing	11697919		R. rossicus
AY559841.1	Rhipicephalus sanguineus	357	Argentina	Argentina	-34.9965	-64.9673	Missing	Missing	Missing		R. sanguineus s.s.
AY559842.1	Rhipicephalus sanguineus	367	Brazil	Brazil	-10.3333	-53.2	Missing	Missing	Missing		R. linnaei
AY559843.1	Rhipicephalus sanguineus	403	Uruguay	Uruguay	-32.8756	-56.0202	Missing	Missing	Missing		R. sanguineus s.s.
AY947467.1	Rhipicephalus sanguineus group sp. KM-2005	338	France: Corsica	France: Corsica	42.1881	9.06841	dog	Dog	Missing		R. sanguineus s.s.
AY987377.1	Rhipicephalus sanguineus	339	Thailand	Thailand	7.49319	124.725	Missing	Missing	Missing		R. linnaei
DQ002997.1	Rhipicephalus sanguineus	380	Missing	Missing			Missing	Missing	Missing		R. linnaei
DQ002998.1	Rhipicephalus sanguineus	373	Missing	Missing			Missing	Missing	Missing		R. linnaei
DQ002999.1	Rhipicephalus sanguineus	380	Missing	Missing			Missing	Missing	Missing		R. linnaei
DQ003001.1	Rhipicephalus sanguineus	380	Missing	Missing			Missing	Missing	Missing		R. linnaei
DQ003002.1	Rhipicephalus sanguineus	376	Missing	Missing			Missing	Missing	Missing		R. linnaei
DQ003003.1	Rhipicephalus sanguineus	381	Missing	Missing			Missing	Missing	Missing		R. linnaei
DQ849231.1	Rhipicephalus turanicus	367	Zambia: Livingstone	Zambia: Livingstone	-17.8531	25.8614	Missing	Missing	Missing		R. afranicus
DQ849232.1	Rhipicephalus turanicus	367	Zambia: Livingstone	Zambia: Livingstone	-17.8531	25.8614	Missing	Missing	Missing		R. afranicus
DQ901290.1	Rhipicephalus turanicus	348	Zambia: Livingstone, Simonga	Zambia: Livingstone, Simonga	-17.8064	25.717	Missing	Missing	18260504		R. afranicus
EU346675.1	Rhipicephalus sanguineus	337	Brazil: Porto Velho, Rondonia	Brazil: Porto Velho, Rondonia	-9.77115	-66.3551	Missing	Missing	Missing		R. linnaei
EU346677.1	Rhipicephalus sanguineus	327	Brazil: Campo Grande, Mato Grosso do Sul	Brazil: Campo Grande, Mato Grosso do Sul	-20.4208	-54.6356	Missing	Missing	Missing		R. linnaei
EU346678.1	Rhipicephalus sanguineus	348	Brazil: Mossoro, Rio Grande do Norte	Brazil: Mossoro, Rio Grande do Norte	-5.18791	-37.3623	Missing	Missing	Missing		R. linnaei
EU346679.1	Rhipicephalus sanguineus	381	Brazil: Castanhal, Para	Brazil: Castanhal, Para	-1.28998	-47.9633	Missing	Missing	Missing		R. linnaei
EU346680.1	Rhipicephalus sanguineus	320	Brazil: Campo Grande, Rio de Janeiro	Brazil: Campo Grande, Rio de Janeiro	-20.4294	-54.5962	Missing	Missing	Missing		R. linnaei
EU346681.1	Rhipicephalus sanguineus	386	Brazil: Goiania, Goias	Brazil: Goiania, Goias	-16.6991	-49.2341	Missing	Missing	Missing		R. linnaei
FJ536525.1	Rhipicephalus sanguineus	337	Portugal	Portugal	39.6622	-8.13535	Capra hircus	Goat/Sheep	Missing		R. sanguineus s.s.
FJ536527.1	Rhipicephalus sanguineus	338	Portugal	Portugal	39.6622	-8.13535	Ovis aries	Goat/Sheep	Missing		R. sanguineus s.s.
FJ536529.1	Rhipicephalus sanguineus	340	Portugal	Portugal	39.6622	-8.13535	Ovis aries	Goat/Sheep	Missing		R. sanguineus s.s.
FJ536534.1	Rhipicephalus sanguineus	338	Portugal	Portugal	39.6622	-8.13535	Ovis aries	Goat/Sheep	Missing		R. sanguineus s.s.
FJ536539.1	Rhipicephalus sanguineus	312	Portugal	Portugal	39.6622	-8.13535	Bos taurus	Cattle	Missing		R. sanguineus s.s.
FJ536544.1	Rhipicephalus sanguineus	340	Portugal	Portugal	39.6622	-8.13535	Canis lupus familiaris	Dog	Missing		R. sanguineus s.s.
FJ536546.1	Rhipicephalus pusillus	342	Portugal	Portugal	39.6622	-8.13535	Missing	Missing	Missing		R. pusillus
FJ536553.1	Rhipicephalus sanguineus	338	Portugal	Portugal	39.6622	-8.13535	Canis lupus familiaris	Dog	Missing		R. sanguineus s.s.
FJ536556.1	Rhipicephalus camicasi	339	Ethiopia	Ethiopia	10.2117	38.6521	Camelus sp.	Camel	Missing		R. camicasi
FJ536557.1	Rhipicephalus leporis	339	Iraq	Iraq	33.0956	44.175	Vulpes vulpes	Fox	Missing		R. linnaei
FJ536564.1	Rhipicephalus sulcatus	339	Zambia	Zambia	-14.5189	27.559	Missing	Missing	Missing		R. sulcatus
FJ536565.1	Rhipicephalus sulcatus	339	Zambia	Zambia	-14.5189	27.559	Lepus sp.	Hare	Missing		R. sulcatus
FJ536578.1	Rhipicephalus turanicus	339	Kyrgyzstan	Kyrgyzstan	42.4858	74.7146	Missing	Missing	Missing		R. turanicus
FJ536579.1	Rhipicephalus turanicus	339	Uzbekistan	Uzbekistan	41.3237	63.9528	Ovis aries	Goat/Sheep	Missing		R. turanicus
HM014443.1	Rhipicephalus sanguineus	347	USA: suburb of Los Angeles	USA: Los Angeles	34.0207	-118.577	Missing	Missing	Missing		R. sanguineus s.s.
JF523337.1	Rhipicephalus sanguineus group sp. Gu24	340	Guatemala	Guatemala	15.5856	-90.3458	Missing	Missing	Missing		R. linnaei
JN828949.1	Rhipicephalus australis	-	-	-			-	Missing	-		Outgroup
JQ425164.1	Rhipicephalus sanguineus	383	Missing	Missing			Missing	Missing	Missing		R. linnaei
JQ480843.1	Rhipicephalus sanguineus	378	Missing	Missing			Missing	Missing	22467507		R. rutilus
JQ480844.1	Rhipicephalus sanguineus	377	Missing	Missing			Missing	Missing	22467507		R. rutilus
JQ480845.1	Rhipicephalus sanguineus	377	Missing	Missing			Missing	Missing	22467507		R. rutilus
JQ480846.1	Rhipicephalus turanicus	376	Missing	Missing			Missing	Missing	22467507		R. turanicus
JQ480847.1	Rhipicephalus sanguineus	377	Missing	Missing			Missing	Missing	22467507		R. rutilus
JQ480848.1	Rhipicephalus turanicus	338	Missing	Missing			Missing	Missing	22467507		R. secundus
JQ480849.1	Rhipicephalus turanicus	376	Missing	Missing			Missing	Missing	22467507		R. secundus
JQ480850.1	Rhipicephalus turanicus	376	Missing	Missing			Missing	Missing	22467507		R. turanicus
JQ480851.1	Rhipicephalus sanguineus	383	Missing	Missing			Missing	Missing	22467507		R. rutilus
JQ480852.1	Rhipicephalus sanguineus	381	Missing	Missing			Missing	Missing	22467507		R. rutilus
JQ625664.1	Rhipicephalus sanguineus	339	China: Zhejiang, Ningbo	China: Zhejiang, Ningbo	29.8622	121.62	Missing	Missing	23538111		R. linnaei
JX206968.1	Rhipicephalus sanguineus	376	Missing	Missing			Missing	Missing	22818199		R. linnaei
JX206970.1	Rhipicephalus sanguineus	376	Missing	Missing			Missing	Missing	22818199		R. linnaei
JX206972.1	Rhipicephalus sanguineus	375	Missing	Missing			Missing	Missing	22818199		R. sanguineus s.s.
JX206976.1	Rhipicephalus sanguineus	376	Missing	Missing			Missing	Missing	22818199		R. linnaei
JX206977.1	Rhipicephalus sanguineus	376	Missing	Missing			Missing	Missing	22818199		R. linnaei
JX206979.1	Rhipicephalus sanguineus	376	Missing	Missing			Missing	Missing	22818199		R. linnaei
JX304709.1	Rhipicephalus sanguineus	399	France: Gard	France: Gard	43.9599	4.29764	dog	Dog	26303260		R. sanguineus s.s.
JX304710.1	Rhipicephalus sanguineus	399	France: Gard	France: Gard	43.9599	4.29764	dog	Dog	26303260		R. sanguineus s.s.
JX304711.1	Rhipicephalus sanguineus	399	France: Gard	France: Gard	43.9599	4.29764	dog	Dog	26303260		R. sanguineus s.s.
JX304713.1	Rhipicephalus sanguineus	399	France: Gard	France: Gard	43.9599	4.29764	dog	Dog	26303260		R. sanguineus s.s.
JX304717.1	Rhipicephalus sanguineus	399	France: Gard	France: Gard	43.9599	4.29764	dog	Dog	26303260		R. sanguineus s.s.
JX304720.1	Rhipicephalus sanguineus	399	France: Gard	France: Gard	43.9599	4.29764	dog	Dog	26303260		R. sanguineus s.s.
JX304729.1	Rhipicephalus sanguineus	399	France: Gard	France: Gard	43.9599	4.29764	Missing	Missing	26303260		R. sanguineus s.s.
JX304731.1	Rhipicephalus sanguineus	401	France: Corsica	France: Corsica	42.1881	9.06841	dog	Dog	26303260		R. sanguineus s.s.
JX304744.1	Rhipicephalus sanguineus	399	France: Corsica	France: Corsica	42.1881	9.06841	dog	Dog	26303260		R. sanguineus s.s.
JX416325.1	Rhipicephalus sanguineus	14714	China	China	35.0001	105	dog	Dog	23630448		R. linnaei
KC018070.1	Rhipicephalus sanguineus	379	Brazil: Jaboticabal	Brazil: Jaboticabal	-21.252	-48.3252	Missing	Missing	26790741		R. linnaei
KC018072.1	Rhipicephalus sanguineus	379	Colombia: Libertad	Colombia: Libertad	9.89711	-75.5737	Missing	Missing	26790741		R. linnaei
KC018076.1	Rhipicephalus sanguineus group sp. GSS-2012	376	Spain: Zaragoza	Spain: Zaragoza	41.6521	-0.880943	Missing	Missing	Missing		R. sanguineus s.s.
KC243786.1	Rhipicephalus sanguineus	344	South Africa	South Africa	-28.8166	24.9916	dog	Dog	23880226		R. linnaei
KC243787.1	Rhipicephalus sanguineus	344	Brazil	Brazil	-10.3333	-53.2	dog	Dog	23880226		R. linnaei
KC243788.1	Rhipicephalus sanguineus	344	South Africa	South Africa	-28.8166	24.9916	dog	Dog	23880226		R. linnaei
KC243789.1	Rhipicephalus sanguineus	344	France: (imported; unknown origin)	Missing			dog	Dog	23880226		R. linnaei
KC243790.1	Rhipicephalus sanguineus	344	South Africa	South Africa	-28.8166	24.9916	dog	Dog	23880226		R. linnaei
KC243811.1	Rhipicephalus guilhoni	344	Nigeria	Nigeria	9.60004	7.99997	cattle	Cattle	23880226		R. linnaei
KC243812.1	Rhipicephalus guilhoni	344	Nigeria	Nigeria	9.60004	7.99997	cattle	Cattle	23880226		R. linnaei
KC243813.1	Rhipicephalus guilhoni	344	Nigeria	Nigeria	9.60004	7.99997	cattle	Cattle	23880226		R. linnaei
KC243814.1	Rhipicephalus guilhoni	344	Nigeria	Nigeria	9.60004	7.99997	cattle	Cattle	23880226		R. linnaei
KC243815.1	Rhipicephalus pusillus	345	Italy: Sicily	Italy: Sicily	37.5878	14.155	hare	Hare	23880226		R. pusillus
KC243816.1	Rhipicephalus turanicus	344	Italy: Basilicata, Apulia	Italy: Basilicata	40.5006	16.082	dog	Dog	23880226		R. secundus
KC243817.1	Rhipicephalus turanicus	344	Italy: Apulia	Italy: Apulia	40.9843	16.621	cat	Cat	23880226		R. secundus
KC243818.1	Rhipicephalus turanicus	344	Italy: Sicily	Italy: Sicily	37.5878	14.155	Missing	Missing	23880226		R. secundus
KC243819.1	Rhipicephalus turanicus	344	Italy: Basilicata	Italy: Basilicata	40.5006	16.082	cattle	Cattle	23880226		R. secundus
KC243820.1	Rhipicephalus turanicus	344	Italy: Basilicata	Italy: Basilicata	40.5006	16.082	cattle	Cattle	23880226		R. secundus
KC243821.1	Rhipicephalus turanicus	344	Italy: Basilicata	Italy: Basilicata	40.5006	16.082	goat	Horse	23880226		R. secundus
KC243822.1	Rhipicephalus turanicus	344	Italy: Basilicata	Italy: Basilicata	40.5006	16.082	goat	Goat/Sheep	23880226		R. secundus
KC243823.1	Rhipicephalus turanicus	344	Italy: Basilicata	Italy: Basilicata	40.5006	16.082	goat	Goat/Sheep	23880226		R. secundus
KC243824.1	Rhipicephalus turanicus	344	Italy: Apulia	Italy: Apulia	40.9843	16.621	cat	Cat	23880226		R. secundus
KC243825.1	Rhipicephalus turanicus	344	Greece	Greece	38.1206	21.6856	dog	Dog	23880226		R. secundus
KC243826.1	Rhipicephalus turanicus	344	Greece	Greece	38.1206	21.6856	dog	Dog	23880226		R. secundus
KC243827.1	Rhipicephalus turanicus	344	Greece	Greece	38.1206	21.6856	dog	Dog	23880226		R. secundus
KC243828.1	Rhipicephalus turanicus	344	Italy: Basilicata	Italy: Basilicata	40.5006	16.082	dog	Dog	23880226		R. secundus
KF145151.1	Rhipicephalus turanicus	344	Turkmenistan	Turkmenistan	39.3764	59.3925	Missing	Missing	23880226		R. secundus
KF219720.1	Rhipicephalus sanguineus	394	Missing	Missing			Missing	Missing	Missing		R. rutilus
KF219721.1	Rhipicephalus sanguineus	334	Missing	Missing			Missing	Missing	Missing		R. rutilus
KF219722.1	Rhipicephalus turanicus	394	Missing	Missing			Missing	Missing	Missing		R. turanicus
KF219723.1	Rhipicephalus turanicus	335	Missing	Missing			Missing	Missing	Missing		R. turanicus
KF219724.1	Rhipicephalus turanicus	322	Missing	Missing			Missing	Missing	Missing		R. turanicus
KF219725.1	Rhipicephalus turanicus	334	Missing	Missing			Missing	Missing	Missing		R. turanicus
KF958348.1	Rhipicephalus sanguineus	316	Missing	Missing			Missing	Missing	Missing		R. rutilus
KF958350.1	Rhipicephalus sanguineus	300	Missing	Missing			Missing	Missing	Missing		R. rutilus
KF958354.1	Rhipicephalus sanguineus	315	Missing	Missing			Missing	Missing	Missing		R. rutilus
KF958360.1	Rhipicephalus sanguineus	308	Missing	Missing			Missing	Missing	Missing		R. rutilus
KF958379.1	Rhipicephalus turanicus	312	Missing	Missing			Missing	Missing	Missing		R. turanicus
KF958380.1	Rhipicephalus turanicus	313	Missing	Missing			Missing	Missing	Missing		R. turanicus
KF958382.1	Rhipicephalus turanicus	313	Missing	Missing			Missing	Missing	Missing		R. secundus
KF958384.1	Rhipicephalus turanicus	312	Missing	Missing			Missing	Missing	Missing		R. secundus
KF958386.1	Rhipicephalus turanicus	313	Missing	Missing			Missing	Missing	Missing		R. turanicus
KF958390.1	Rhipicephalus turanicus	312	Missing	Missing			Missing	Missing	Missing		R. secundus
KF958395.1	Rhipicephalus turanicus	313	Missing	Missing			Missing	Missing	Missing		R. turanicus
KJ425484.1	Rhipicephalus rossicus	403	Romania	Romania	45.9852	24.6859	dog	Dog	24612483		R. rossicus
KP830115.1	Rhipicephalus sanguineus	400	Cuba	Cuba	23.0131	-80.8329	dog	Dog	Missing		R. linnaei
KR809575.1	Rhipicephalus turanicus	400	China	China	35.0001	105	Missing	Missing	26055661		R. turanicus
KR809580.1	Rhipicephalus turanicus	400	China	China	35.0001	105	Missing	Missing	26055661		R. turanicus
KT382479.1	Rhipicephalus turanicus	318	Afghanistan	Afghanistan	33.768	66.2385	Missing	Missing	27003273		R. turanicus
KT382480.1	Rhipicephalus sanguineus	318	American Samoa	American Samoa	-14.2971	-170.713	Missing	Missing	27003273		R. linnaei
KT382481.1	Rhipicephalus sanguineus	318	Burkina Faso	Burkina Faso	12.0753	-1.68803	Missing	Missing	27003273		R. linnaei
KT382482.1	Rhipicephalus sanguineus	318	Brazil	Brazil	-10.3333	-53.2	Missing	Missing	27003273		R. linnaei
KT382484.1	Rhipicephalus sanguineus	318	Djibouti	Djibouti	11.8146	42.8453	Missing	Missing	27003273		R. linnaei
KT382486.1	Rhipicephalus sanguineus	317	France	France	46.6034	1.88833	Missing	Missing	27003273		R. sanguineus s.s.
KT382487.1	Rhipicephalus sanguineus	318	Iraq: Ramadi	Iraq: Ramadi	33.426	43.2999	Missing	Missing	27003273		R. linnaei
KT382488.1	Rhipicephalus sanguineus	318	Iraq: Kirkuk	Iraq: Kirkuk	35.4719	44.3954	Missing	Missing	27003273		R. linnaei
KT382489.1	Rhipicephalus sanguineus	319	Israel	Israel	30.8124	34.8595	Missing	Missing	27003273		R. rutilus
KT382492.1	Rhipicephalus sanguineus	318	Kuwait	Kuwait	29.3797	47.9734	Missing	Missing	27003273		R. linnaei
KT382493.1	Rhipicephalus turanicus	318	Kyrgyzstan	Kyrgyzstan	42.4858	74.7146	Missing	Missing	27003273		R. turanicus
KT382499.1	Rhipicephalus sanguineus	317	USA: AZ	USA: AZ	34.3953	-111.763	Missing	Missing	27003273		R. sanguineus s.s.
KT382501.1	Rhipicephalus sanguineus	317	USA: GA	USA: GA	32.3294	-83.1137	Missing	Missing	27003273		R. sanguineus s.s.
KT382505.1	Rhipicephalus sanguineus	317	Mexico: Sonora	Mexico: Sonora	29.3333	-110.667	Missing	Missing	27003273		R. linnaei
KT382507.1	Rhipicephalus sanguineus	318	Ghana	Ghana	8.03003	-1.08003	Missing	Missing	27003273		R. linnaei
KU198403.1	Rhipicephalus sanguineus	381	Egypt: Abbassia	Egypt: Abbassia	30.0728	31.2841	dog	Dog	Missing		R. rutilus
KU255848.1	Rhipicephalus sanguineus	399	France	France	46.6034	1.88833	dog	Dog	Missing		R. sanguineus s.s.
KU255849.1	Rhipicephalus sanguineus	399	France	France	46.6034	1.88833	dog	Dog	Missing		R. sanguineus s.s.
KU255850.1	Rhipicephalus sanguineus	399	France	France	46.6034	1.88833	dog	Dog	Missing		R. sanguineus s.s.
KU255851.1	Rhipicephalus sanguineus	399	France	France	46.6034	1.88833	dog	Dog	Missing		R. sanguineus s.s.
KU255852.1	Rhipicephalus sanguineus	399	USA: Arizona	USA: Arizona	34.3953	-111.763	Missing	Missing	Missing		R. sanguineus s.s.
KU255853.1	Rhipicephalus sanguineus	400	USA: Arizona	USA: Arizona	34.3953	-111.763	Missing	Missing	Missing		R. linnaei
KU255854.1	Rhipicephalus sanguineus	400	Senegal	Senegal	14.4751	-14.453	dog	Dog	Missing		R. linnaei
KU255855.1	Rhipicephalus sanguineus	400	Senegal	Senegal	14.4751	-14.453	dog	Dog	Missing		R. linnaei
KU255856.1	Rhipicephalus sanguineus	400	Senegal	Senegal	14.4751	-14.453	dog	Dog	Missing		R. linnaei
KU364278.1	Rhipicephalus sanguineus	325	Missing	Missing			Missing	Missing	Missing		R. pumilio
KU364279.1	Rhipicephalus sanguineus	325	Missing	Missing			Missing	Missing	Missing		R. pumilio
KU364280.1	Rhipicephalus sanguineus	325	Missing	Missing			Missing	Missing	Missing		R. pumilio
KU364281.1	Rhipicephalus turanicus	333	Missing	Missing			Missing	Missing	Missing		R. turanicus
KU498300.1	Rhipicephalus sanguineus sensu lato Rs3	339	Argentina	Argentina	-34.9965	-64.9673	Missing	Missing	27394145		R. sanguineus s.s.
KU556692.1	Rhipicephalus sanguineus	401	Portugal	Portugal	39.6622	-8.13535	Missing	Missing	28165138		R. sanguineus s.s.
KU556693.1	Rhipicephalus sanguineus	377	Portugal	Portugal	39.6622	-8.13535	Missing	Missing	28165138		R. sanguineus s.s.
KU556694.1	Rhipicephalus sanguineus	376	Portugal	Portugal	39.6622	-8.13535	Missing	Missing	28165138		R. sanguineus s.s.
KU556695.1	Rhipicephalus sanguineus	377	Portugal	Portugal	39.6622	-8.13535	Missing	Missing	28165138		R. sanguineus s.s.
KU556696.1	Rhipicephalus sanguineus	377	Portugal	Portugal	39.6622	-8.13535	Missing	Missing	28165138		R. sanguineus s.s.
KU568504.1	Rhipicephalus sulcatus	380	Guinea-Bissau	Guinea-Bissau	11.8152	-15.2351	bovine	Cattle	27825658		R. sulcatus
KU568506.1	Rhipicephalus sanguineus	379	Portugal	Portugal	39.6622	-8.13535	dog	Dog	27825658		R. sanguineus s.s.
KU746974.1	Rhipicephalus camicasi	397	Kenya	Kenya	1.44197	38.4314	Canis familiaris	Dog	Missing		R. linnaei
KX383865.1	Rhipicephalus sanguineus	354	Brazil: Rio Grande do Norte state, Parnamirim municipality	Brazil: Rio Grande do Norte, Parnamirim	-5.91533	-35.268	Canis lupus familiaris	Dog	28399274		R. linnaei
KX383870.1	Rhipicephalus sanguineus	354	Brazil: Rio Grande do Norte state, Parnamirim municipality	Brazil: Rio Grande do Norte, Parnamirim	-5.91533	-35.268	Canis lupus familiaris	Dog	28399274		R. linnaei
KX383876.1	Rhipicephalus sanguineus	354	Brazil: Rondonia state, Porto Velho municipality	Brazil: Rondonia, Porto Velho	-8.74945	-63.8735	Missing	Missing	28399274		R. linnaei
KX383901.1	Rhipicephalus sanguineus	353	Brazil: Rio Grande do Sul state, Osorio municipality	Brazil: Rio Grande do Sul, Osorio	-29.8891	-50.274	Canis lupus familiaris	Dog	28399274		R. sanguineus s.s.
KX714591.1	Rhipicephalus sanguineus	352	Brazil: Amazonas state	Brazil: Amazonas	-4.47992	-63.5185	Missing	Missing	28399274		R. linnaei
KX714592.1	Rhipicephalus sanguineus	352	Brazil: Tocantins state	Brazil: Tocantins	-10.8855	-48.3717	Missing	Missing	28399274		R. linnaei
KY069270.1	Rhipicephalus turanicus	400	China: Shihezi	China: Shihezi	44.3017	86.0776	pet dog	Dog	Missing		R. turanicus
KY413800.1	Rhipicephalus sanguineus	347	Egypt	Egypt	26.254	29.2675	Missing	Missing	28495189		R. linnaei
KY413801.1	Rhipicephalus sanguineus	347	Egypt	Egypt	26.254	29.2675	Missing	Missing	28495189		R. linnaei
KY413802.1	Rhipicephalus sanguineus	347	Egypt	Egypt	26.254	29.2675	Missing	Missing	28495189		R. rutilus
KY413803.1	Rhipicephalus sanguineus	347	Zambia	Zambia	-14.5189	27.559	Missing	Missing	28495189		R. linnaei
KY413804.1	Rhipicephalus sanguineus	346	Romania	Romania	45.9852	24.6859	Missing	Missing	28495189		R. rutilus
KY413805.1	Rhipicephalus turanicus	347	Iran	Iran	32.6475	54.5644	Missing	Missing	Missing		R. secundus
KY676843.1	Rhipicephalus sanguineus	473	France	France	46.6034	1.88833	Missing	Dog	28281305		R. linnaei
MF002567.1	Rhipicephalus turanicus	400	China	China	35.0001	105	sheep	Goat/Sheep	Missing		R. turanicus
MF002568.1	Rhipicephalus turanicus	400	China	China	35.0001	105	sheep	Goat/Sheep	Missing		R. turanicus
MF002569.1	Rhipicephalus turanicus	400	China	China	35.0001	105	sheep	Goat/Sheep	Missing		R. turanicus
MF425934.1	Rhipicephalus linnaei	390	Angola: Luanda	Angola: Luanda	-8.82727	13.244	Missing	Missing	29605833		R. linnaei
MF425935.1	Rhipicephalus sanguineus	398	Portugal: Caldas da Rainha.	Portugal: Caldas da Rainha	39.4072	-9.1346	Missing	Missing	29605833		R. sanguineus s.s.
MF425936.1	Rhipicephalus pusillus	393	Portugal: Caldas da Rainha.	Portugal: Caldas da Rainha	39.4072	-9.1346	Missing	Missing	29605833		R. pusillus
MF425939.1	Rhipicephalus sanguineus	391	Portugal: Santarem.	Portugal: Santarem	39.2364	-8.68671	Missing	Missing	29605833		R. sanguineus s.s.
MF425940.1	Rhipicephalus sanguineus	395	Portugal: Santarem.	Portugal: Santarem	39.2364	-8.68671	Missing	Missing	29605833		R. sanguineus s.s.
MF425941.1	Rhipicephalus sanguineus	401	Portugal: Santarem.	Portugal: Santarem	39.2364	-8.68671	Missing	Missing	29605833		R. sanguineus s.s.
MF425942.1	Rhipicephalus sanguineus	394	Portugal: Santarem.	Portugal: Santarem	39.2364	-8.68671	Missing	Missing	29605833		R. sanguineus s.s.
MF425943.1	Rhipicephalus sanguineus	400	Portugal: Santarem.	Portugal: Santarem	39.2364	-8.68671	Missing	Missing	29605833		R. sanguineus s.s.
MF425944.1	Rhipicephalus sanguineus	376	Portugal: Santarem.	Portugal: Santarem	39.2364	-8.68671	Missing	Missing	29605833		R. sanguineus s.s.
MF425945.1	Rhipicephalus sanguineus	400	Portugal: Samora Correia.	Portugal: Samora Correia	38.9349	-8.86899	Missing	Missing	29605833		R. sanguineus s.s.
MF425946.1	Rhipicephalus sanguineus	392	Portugal: Sao Facundo.	Portugal: Sao Facundo	39.3753	-8.10446	Missing	Missing	29605833		R. sanguineus s.s.
MF425958.1	Rhipicephalus linnaei	378	Cape Verde: Santiago, Praia.	Cape Verde: Santiago	15.1201	-23.6348	Missing	Missing	29605833		R. linnaei
MF425959.1	Rhipicephalus linnaei	403	Cape Verde: Santiago, Praia.	Cape Verde: Santiago	15.1201	-23.6348	Missing	Missing	29605833		R. linnaei
MF425967.1	Rhipicephalus linnaei	395	Angola: Luanda.	Angola: Luanda	-8.82727	13.244	Missing	Missing	29605833		R. linnaei
MF425968.1	Rhipicephalus linnaei	401	Angola: Luanda.	Angola: Luanda	-8.82727	13.244	Missing	Missing	29605833		R. linnaei
MF425969.1	Rhipicephalus linnaei	413	Angola: Luanda.	Angola: Luanda	-8.82727	13.244	Missing	Missing	29605833		R. linnaei
MF425970.1	Rhipicephalus linnaei	402	Angola: Luanda.	Angola: Luanda	-8.82727	13.244	Missing	Missing	29605833		R. linnaei
MF425971.1	Rhipicephalus linnaei	412	Angola: Luanda.	Angola: Luanda	-8.82727	13.244	Missing	Missing	29605833		R. linnaei
MG190334.1	Rhipicephalus turanicus	364	China	China	35.0001	105	Homo sapiens	Human	Missing		R. turanicus
MG645338.1	Rhipicephalus turanicus	378	China: Aral, Xinjiang	China: Aral, Xinjiang	40.4994	81.2453	dogs	Dog	Missing		R. turanicus
MG645339.1	Rhipicephalus turanicus	378	China: Aral, Xinjiang	China: Aral, Xinjiang	40.4994	81.2453	dogs	Dog	Missing		R. turanicus
MG645341.1	Rhipicephalus turanicus	377	China: Kuqa, Xinjiang	China: Kuqa, Xinjiang	42.1067	83.057	sheep	Goat/Sheep	Missing		R. turanicus
MG645342.1	Rhipicephalus turanicus	380	China: Makit, Xinjiang	China: Makit, Xinjiang	38.8371	77.709	sheep	Goat/Sheep	Missing		R. turanicus
MG645343.1	Rhipicephalus turanicus	381	China: Poskam, Xinjiang	China: Poskam, Xinjiang	38.1738	77.2741	sheep	Goat/Sheep	Missing		R. turanicus
MG645344.1	Rhipicephalus turanicus	383	China: Tuokexun, Xinjiang	China: Tuokexun, Xinjiang	42.8195	87.9573	sheep	Goat/Sheep	Missing		R. turanicus
MG645345.1	Rhipicephalus turanicus	380	China: Wensu, Xinjiang	China: Wensu, Xinjiang	41.3447	80.2414	cattle	Cattle	Missing		R. turanicus
MG645348.1	Rhipicephalus turanicus	379	China: Tumxuk, Xinjiang	China: Tumxuk, Xinjiang	39.9116	79.0237	sheep	Goat/Sheep	Missing		R. turanicus
MG645349.1	Rhipicephalus turanicus	379	China: Artux, Xinjiang	China: Artux, Xinjiang	40.5546	77.5733	sheep	Goat/Sheep	Missing		R. turanicus
MG645350.1	Rhipicephalus turanicus	379	China: Artux, Xinjiang	China: Artux, Xinjiang	40.5546	77.5733	sheep	Goat/Sheep	Missing		R. turanicus
MG645351.1	Rhipicephalus turanicus	380	China: Qiemo, Xinjiang	China: Qiemo, Xinjiang	38.1454	85.5232	sheep	Goat/Sheep	Missing		R. turanicus
MG645353.1	Rhipicephalus turanicus	379	China: Wensu, Xinjiang	China: Wensu, Xinjiang	41.3447	80.2414	sheep	Goat/Sheep	Missing		R. turanicus
MG645355.1	Rhipicephalus turanicus	380	China: Wensu, Xinjiang	China: Wensu, Xinjiang	41.3447	80.2414	sheep	Goat/Sheep	Missing		R. turanicus
MG645356.1	Rhipicephalus turanicus	381	China: Kuqa, Xinjiang	China: Kuqa, Xinjiang	42.1067	83.057	cattle	Cattle	Missing		R. turanicus
MG645358.1	Rhipicephalus turanicus	380	China: Qira, Xinjiang	China: Qira, Xinjiang	36.9659	80.813	sheep	Goat/Sheep	Missing		R. turanicus
MG645361.1	Rhipicephalus turanicus	377	China: Aral, Xinjiang	China: Aral, Xinjiang	40.4994	81.2453	dogs	Dog	Missing		R. turanicus
MG645362.1	Rhipicephalus turanicus	380	China: Awat, Xinjiang	China: Awat, Xinjiang	40.6468	80.3546	sheep	Goat/Sheep	Missing		R. turanicus
MG645364.1	Rhipicephalus turanicus	379	China: Minfeng, Xinjiang	China: Minfeng, Xinjiang	37.0218	82.6841	sheep	Goat/Sheep	Missing		R. turanicus
MG645366.1	Rhipicephalus turanicus	380	China: Yanqi, Xinjiang	China: Yanqi, Xinjiang	42.0585	86.5533	sheep	Goat/Sheep	Missing		R. turanicus
MG645369.1	Rhipicephalus turanicus	378	China: Aral, Xinjiang	China: Aral, Xinjiang	40.4994	81.2453	sheep	Goat/Sheep	Missing		R. turanicus
MG645370.1	Rhipicephalus turanicus	377	China: Aral, Xinjiang	China: Aral, Xinjiang	40.4994	81.2453	dogs	Dog	Missing		R. turanicus
MG645371.1	Rhipicephalus turanicus	378	China: Aral, Xinjiang	China: Aral, Xinjiang	40.4994	81.2453	free ticks	Environment	Missing		R. turanicus
MG645375.1	Rhipicephalus turanicus	380	China: Aral, Xinjiang	China: Aral, Xinjiang	40.4994	81.2453	dogs	Dog	Missing		R. turanicus
MG744514.1	Rhipicephalus turanicus	360	China: Aral, xinjiang	China: Aral, xinjiang	40.4994	81.2453	sheep	Goat/Sheep	Missing		R. turanicus
MH094505.1	Rhipicephalus cf. camicasi SC-2018	336	Saudi Arabia: Riyadh	Saudi Arabia: Riyadh	24.6389	46.716	Canis lupus familiaris	Dog	Missing		R. camicasi
MH094506.1	Rhipicephalus cf. camicasi SC-2018	336	Saudi Arabia: Riyadh	Saudi Arabia: Riyadh	24.6389	46.716	Camelus dromedarius	Camel	Missing		R. camicasi
MH094507.1	Rhipicephalus cf. camicasi SC-2018	336	Saudi Arabia: Riyadh	Saudi Arabia: Riyadh	24.6389	46.716	Camelus dromedarius	Camel	Missing		R. camicasi
MH094508.1	Rhipicephalus turanicus	336	Saudi Arabia: Riyadh	Saudi Arabia: Riyadh	24.6389	46.716	Camelus dromedarius	Camel	Missing		R. turanicus
MH630345.1	Rhipicephalus sanguineus	340	France	France	46.6034	1.88833	Missing	Missing	30100385	Y	R. sanguineus s.s.
MK031691.1	Rhipicephalus sanguineus sensu lato LIC 7406H	314	Brazil: Ji-Parana, RO	Brazil: Ji-Parana	-10.8778	-61.9278	Canis lupus familiaris	Dog	Missing		R. linnaei
MK031692.1	Rhipicephalus sanguineus sensu lato LIC 7406H	311	Brazil: Ji-Parana, RO	Brazil: Ji-Parana	-10.8778	-61.9278	Canis lupus familiaris	Dog	Missing		R. linnaei
MK158971.1	Rhipicephalus afranicus	354	South Africa: Kaalplaas Onderstepoort	South Africa: Kaalplaas Onderstepoort	-25.6343	28.1635	Missing	Missing	32592812	Y	R. afranicus
MK158973.1	Rhipicephalus sanguineus	354	South Africa: Free State	South Africa: Free State	-28.7854	26.4979	Missing	Missing	32592812		R. linnaei
MK158978.1	Rhipicephalus sanguineus	354	Nigeria	Nigeria	9.60004	7.99997	Missing	Missing	32592812		R. linnaei
MK158979.1	Rhipicephalus sanguineus	354	South Africa: Vosburg	South Africa: Vosburg	-30.5751	22.8797	Missing	Missing	32592812		R. linnaei
MK158983.1	Rhipicephalus sulcatus	354	Cote d'Ivoire	Cote d'Ivoire	7.98974	-5.56795	Missing	Missing	32592812		R. afranicus
MK158984.1	Rhipicephalus sanguineus	354	Israel	Israel	30.8124	34.8595	Missing	Missing	32592812		R. rutilus
MK158985.1	Rhipicephalus turanicus	354	Afghanistan: Merai	Afghanistan: Merai	33.3327	68.4345	Missing	Missing	32592812		R. turanicus
MK158986.1	Rhipicephalus turanicus	354	Greece	Greece	43.2098	-77.6931	Missing	Missing	32592812		R. secundus
MK158986.1	Rhipicephalus turanicus	354	Greece	Greece	38.1206	21.6856	Missing	Missing	32592812		R. secundus
MK158988.1	Rhipicephalus turanicus	354	Israel	Israel	30.8124	34.8595	Missing	Missing	32592812		R. camicasi
MK332384.1	Rhipicephalus turanicus	309	Missing	Missing			Missing	Missing	Missing		R. afranicus
MK343705.1	Rhipicephalus sanguineus	374	Missing	Missing			Missing	Missing	Missing		R. sanguineus s.s.
MK732000.1	Rhipicephalus sanguineus	339	Portugal	Portugal	39.6622	-8.13535	hedgehog	Hedgehog	Missing		R. sanguineus s.s.
MK732001.1	Rhipicephalus sanguineus	339	Portugal	Portugal	39.6622	-8.13535	hedgehog	Hedgehog	Missing		R. sanguineus s.s.
MK732002.1	Rhipicephalus sanguineus	339	Portugal	Portugal	39.6622	-8.13535	hedgehog	Hedgehog	Missing		R. sanguineus s.s.
MK732003.1	Rhipicephalus sanguineus	339	Portugal	Portugal	39.6622	-8.13535	hedgehog	Hedgehog	Missing		R. sanguineus s.s.
MK732004.1	Rhipicephalus sanguineus	339	Portugal	Portugal	39.6622	-8.13535	hedgehog	Hedgehog	Missing		R. sanguineus s.s.
MK732005.1	Rhipicephalus sanguineus	339	Portugal	Portugal	39.6622	-8.13535	hedgehog	Hedgehog	Missing		R. sanguineus s.s.
MK732006.1	Rhipicephalus sanguineus	339	Portugal	Portugal	39.6622	-8.13535	hedgehog	Hedgehog	Missing		R. sanguineus s.s.
MK732007.1	Rhipicephalus sanguineus	339	Portugal	Portugal	39.6622	-8.13535	hedgehog	Hedgehog	Missing		R. sanguineus s.s.
MN784487.1	Rhipicephalus sanguineus	328	Portugal	Portugal	39.6622	-8.13535	dog	Dog	Missing		R. sanguineus s.s.
MN784489.1	Rhipicephalus sanguineus	328	Portugal	Portugal	39.6622	-8.13535	dog	Dog	Missing		R. sanguineus s.s.
MN784490.1	Rhipicephalus sanguineus	338	Portugal	Portugal	39.6622	-8.13535	dog	Dog	Missing		R. sanguineus s.s.
MN784491.1	Rhipicephalus sanguineus	306	Portugal	Portugal	39.6622	-8.13535	dog	Dog	Missing		R. sanguineus s.s.
MN784492.1	Rhipicephalus sanguineus	304	Portugal	Portugal	39.6622	-8.13535	dog	Dog	Missing		R. sanguineus s.s.
MN784493.1	Rhipicephalus sanguineus	328	Portugal	Portugal	39.6622	-8.13535	dog	Dog	Missing		R. sanguineus s.s.
MN784498.1	Rhipicephalus sanguineus	338	Portugal	Portugal	39.6622	-8.13535	dog	Dog	Missing		R. sanguineus s.s.
MN784499.1	Rhipicephalus sanguineus	338	Portugal	Portugal	39.6622	-8.13535	dog	Dog	Missing		R. sanguineus s.s.
MN967531.1	Rhipicephalus sanguineus	340	USA	USA	39.7837	-100.446	Missing	Missing	30809952		R. sanguineus s.s.
MN967532.1	Rhipicephalus sanguineus	341	Grenada	Grenada	12.136	-61.6904	Missing	Missing	30809952		R. linnaei
MN967533.1	Rhipicephalus sanguineus	341	Mexico: Guerrero	Mexico: Guerrero	17.6667	-100	Missing	Missing	30809952		R. linnaei
MN968727.1	Rhipicephalus sanguineus	341	USA: Martin county, Florida	USA: Martin county, Florida	27.1708	-80.2957	Missing	Missing	Missing		R. linnaei
MN996244.1	Rhipicephalus sanguineus	315	Portugal	Portugal	39.6622	-8.13535	Canis lupus familiaris	Dog	Missing		R. sanguineus s.s.
MN996245.1	Rhipicephalus sanguineus	315	Portugal	Portugal	39.6622	-8.13535	Canis lupus familiaris	Dog	Missing		R. sanguineus s.s.
MN996255.1	Rhipicephalus sanguineus	315	Portugal	Portugal	39.6622	-8.13535	Canis lupus familiaris	Dog	Missing		R. sanguineus s.s.
MT792637.1	Rhipicephalus sanguineus	337	Australia: Derby, WA 6728	Australia: Derby	-17.3032	123.629	Canis lupus familiaris	Dog	33236342		R. linnaei
MT792638.1	Rhipicephalus sanguineus	337	Australia: Christmas Island, WA 6798	Australia: Christmas Island	-10.4838	105.647	Canis lupus familiaris	Dog	33236342		R. linnaei
MT792639.1	Rhipicephalus sanguineus	337	Australia: Darwin, NT 0820	Australia: Darwin	-12.4604	130.841	Canis lupus familiaris	Dog	33236342		R. linnaei
MT792640.1	Rhipicephalus sanguineus	337	Australia: Alice Springs, NT 0870	Australia: Alice Springs	-23.6984	133.881	Canis lupus familiaris	Dog	33236342		R. linnaei
MT895856.1	Rhipicephalus camicasi	336	Kenya: Shegel, Marsabit County	Kenya: Shegel, Marsabit County	2.62175	36.456	Camelus dromedarius	Camel	34209060		R. camicasi
MT895857.1	Rhipicephalus camicasi	349	Kenya: Shegel, Marsabit County	Kenya: Shegel, Marsabit County	2.62175	36.456	Camelus dromedarius	Camel	34209060		R. camicasi
MW067831.1	Rhipicephalus turanicus	401	China: Xinjiang, Shihezi County	China: Xinjiang, Shihezi County	44.2933	85.8709	dog	Dog	Missing		R. turanicus
MW067832.1	Rhipicephalus turanicus	401	China: Xinjiang, Shihezi County	China: Xinjiang, Shihezi County	44.2933	85.8709	dog	Dog	Missing		R. turanicus
MW073917.1	Rhipicephalus turanicus	401	Missing	Missing			Missing	Missing	Missing		R. turanicus
MW080190.1	Rhipicephalus sanguineus	319	South Africa: Springbok	South Africa: Springbok	-29.6661	17.8831	dog	Dog	33892098		R. linnaei
MW080193.1	Rhipicephalus turanicus	317	Israel	Israel	30.8124	34.8595	Missing	Missing	33892098		R. secundus
MW080209.1	Rhipicephalus afranicus	319	South Africa: Kaalplaas	South Africa: Kaalplaas	-25.7828	26.0166	Vegetation	Environment	33892098		R. afranicus
MW429382.1	Rhipicephalus linnaei	14717	Fiji: Viseisei	Fiji: Viseisei	-17.6649	177.418	Canis familiaris (domestic dog)	Dog	33713653		R. linnaei
MW429383.1	Rhipicephalus linnaei	14715	Laos: Luang Prabang	Laos: Luang Prabang	19.8887	102.136	Canis familiaris (domestic dog)	Dog	33713653		R. linnaei
MW911693.1	Rhipicephalus sanguineus	333	Missing	Missing			Missing	Missing	Missing		R. linnaei
MW995983.1	Rhipicephalus turanicus	401	China: Xinjiang, Shawan City	China: Xinjiang, Shawan City	44.3237	85.6073	dog	Dog	Missing		R. turanicus
MZ190892.1	Rhipicephalus sanguineus	309	Missing	Missing			Missing	Missing	Missing		R. linnaei
MZ190893.1	Rhipicephalus sanguineus	309	Missing	Missing			Missing	Missing	Missing		R. linnaei
MZ452706.1	Rhipicephalus sanguineus	329	Missing	Missing			Missing	Missing	Missing		R. linnaei
MZ452707.1	Rhipicephalus sanguineus	329	Missing	Missing			Missing	Missing	Missing		R. linnaei
MZ452708.1	Rhipicephalus sanguineus	329	Missing	Missing			Missing	Missing	Missing		R. linnaei
MZ452709.1	Rhipicephalus sanguineus	329	Missing	Missing			Missing	Missing	Missing		R. linnaei
MZ452710.1	Rhipicephalus sanguineus	329	Missing	Missing			Missing	Missing	Missing		R. linnaei
MZ452711.1	Rhipicephalus sanguineus	329	Missing	Missing			Missing	Missing	Missing		R. linnaei
MZ452712.1	Rhipicephalus sanguineus	329	Missing	Missing			Missing	Missing	Missing		R. linnaei
MZ452713.1	Rhipicephalus sanguineus	329	Missing	Missing			Missing	Missing	Missing		R. linnaei
MZ452714.1	Rhipicephalus sanguineus	329	Missing	Missing			Missing	Missing	Missing		R. linnaei
MZ452715.1	Rhipicephalus sanguineus	329	Missing	Missing			Missing	Missing	Missing		R. linnaei
MZ452716.1	Rhipicephalus sanguineus	329	Missing	Missing			Missing	Missing	Missing		R. linnaei
MZ452717.1	Rhipicephalus sanguineus	329	Missing	Missing			Missing	Missing	Missing		R. linnaei
MZ452718.1	Rhipicephalus sanguineus	329	Missing	Missing			Missing	Missing	Missing		R. linnaei
MZ452719.1	Rhipicephalus sanguineus	329	Missing	Missing			Missing	Missing	Missing		R. linnaei
MZ452720.1	Rhipicephalus sanguineus	329	Missing	Missing			Missing	Missing	Missing		R. linnaei
MZ452721.1	Rhipicephalus sanguineus	329	Missing	Missing			Missing	Missing	Missing		R. linnaei
MZ452722.1	Rhipicephalus sanguineus	329	Missing	Missing			Missing	Missing	Missing		R. linnaei
MZ452723.1	Rhipicephalus sanguineus	329	Missing	Missing			Missing	Missing	Missing		R. linnaei
MZ452724.1	Rhipicephalus sanguineus	329	Missing	Missing			Missing	Missing	Missing		R. linnaei
MZ452725.1	Rhipicephalus sanguineus	329	Missing	Missing			Missing	Missing	Missing		R. linnaei
MZ452726.1	Rhipicephalus sanguineus	329	Missing	Missing			Missing	Missing	Missing		R. linnaei
MZ452727.1	Rhipicephalus sanguineus	329	Missing	Missing			Missing	Missing	Missing		R. linnaei
MZ452728.1	Rhipicephalus sanguineus	329	Missing	Missing			Missing	Missing	Missing		R. linnaei
MZ452729.1	Rhipicephalus sanguineus	329	Missing	Missing			Missing	Missing	Missing		R. linnaei
MZ452730.1	Rhipicephalus sanguineus	329	Missing	Missing			Missing	Missing	Missing		R. linnaei
MZ452731.1	Rhipicephalus sanguineus	329	Missing	Missing			Missing	Missing	Missing		R. linnaei
MZ452732.1	Rhipicephalus sanguineus	329	Missing	Missing			Missing	Missing	Missing		R. linnaei
MZ452733.1	Rhipicephalus sanguineus	329	Missing	Missing			Missing	Missing	Missing		R. linnaei
MZ452734.1	Rhipicephalus sanguineus	329	Missing	Missing			Missing	Missing	Missing		R. linnaei
MZ452735.1	Rhipicephalus sanguineus	329	Missing	Missing			Missing	Missing	Missing		R. linnaei
MZ452736.1	Rhipicephalus sanguineus	329	Missing	Missing			Missing	Missing	Missing		R. linnaei
MZ452737.1	Rhipicephalus sanguineus	329	Missing	Missing			Missing	Missing	Missing		R. linnaei
MZ452738.1	Rhipicephalus sanguineus	329	Missing	Missing			Missing	Missing	Missing		R. linnaei
MZ452739.1	Rhipicephalus sanguineus	329	Missing	Missing			Missing	Missing	Missing		R. linnaei
MZ452740.1	Rhipicephalus sanguineus	329	Missing	Missing			Missing	Missing	Missing		R. linnaei
MZ452741.1	Rhipicephalus sanguineus	329	Missing	Missing			Missing	Missing	Missing		R. linnaei
MZ452742.1	Rhipicephalus sanguineus	329	Missing	Missing			Missing	Missing	Missing		R. linnaei
MZ452743.1	Rhipicephalus sanguineus	329	Missing	Missing			Missing	Missing	Missing		R. linnaei
MZ452744.1	Rhipicephalus sanguineus	329	Missing	Missing			Missing	Missing	Missing		R. linnaei
MZ452745.1	Rhipicephalus sanguineus	329	Missing	Missing			Missing	Missing	Missing		R. linnaei
MZ452746.1	Rhipicephalus sanguineus	329	Missing	Missing			Missing	Missing	Missing		R. linnaei
MZ452747.1	Rhipicephalus sanguineus	329	Missing	Missing			Missing	Missing	Missing		R. linnaei
MZ452748.1	Rhipicephalus sanguineus	329	Missing	Missing			Missing	Missing	Missing		R. linnaei
MZ452749.1	Rhipicephalus sanguineus	329	Missing	Missing			Missing	Missing	Missing		R. linnaei
MZ452750.1	Rhipicephalus sanguineus	329	Missing	Missing			Missing	Missing	Missing		R. linnaei
MZ452751.1	Rhipicephalus sanguineus	329	Missing	Missing			Missing	Missing	Missing		R. linnaei
MZ452752.1	Rhipicephalus sanguineus	329	Missing	Missing			Missing	Missing	Missing		R. linnaei
MZ452753.1	Rhipicephalus sanguineus	329	Missing	Missing			Missing	Missing	Missing		R. linnaei
MZ452754.1	Rhipicephalus sanguineus	329	Missing	Missing			Missing	Missing	Missing		R. linnaei
MZ452755.1	Rhipicephalus sanguineus	329	Missing	Missing			Missing	Missing	Missing		R. linnaei
MZ452756.1	Rhipicephalus sanguineus	329	Missing	Missing			Missing	Missing	Missing		R. linnaei
MZ452757.1	Rhipicephalus sanguineus	329	Missing	Missing			Missing	Missing	Missing		R. linnaei
MZ452758.1	Rhipicephalus sanguineus	329	Missing	Missing			Missing	Missing	Missing		R. linnaei
MZ452759.1	Rhipicephalus sanguineus	329	Missing	Missing			Missing	Missing	Missing		R. linnaei
MZ452760.1	Rhipicephalus sanguineus	329	Missing	Missing			Missing	Missing	Missing		R. linnaei
MZ452761.1	Rhipicephalus sanguineus	329	Missing	Missing			Missing	Missing	Missing		R. linnaei
MZ452762.1	Rhipicephalus sanguineus	329	Missing	Missing			Missing	Missing	Missing		R. linnaei
MZ452763.1	Rhipicephalus sanguineus	329	Missing	Missing			Missing	Missing	Missing		R. linnaei
MZ452764.1	Rhipicephalus sanguineus	329	Missing	Missing			Missing	Missing	Missing		R. linnaei
MZ452765.1	Rhipicephalus sanguineus	329	Missing	Missing			Missing	Missing	Missing		R. linnaei
MZ452766.1	Rhipicephalus sanguineus	329	Missing	Missing			Missing	Missing	Missing		R. linnaei
MZ452767.1	Rhipicephalus sanguineus	329	Missing	Missing			Missing	Missing	Missing		R. linnaei
MZ452768.1	Rhipicephalus sanguineus	329	Missing	Missing			Missing	Missing	Missing		R. linnaei
MZ452769.1	Rhipicephalus sanguineus	329	Missing	Missing			Missing	Missing	Missing		R. linnaei
MZ452770.1	Rhipicephalus sanguineus	329	Missing	Missing			Missing	Missing	Missing		R. linnaei
MZ452771.1	Rhipicephalus sanguineus	329	Missing	Missing			Missing	Missing	Missing		R. linnaei
MZ452772.1	Rhipicephalus sanguineus	329	Missing	Missing			Missing	Missing	Missing		R. linnaei
MZ452773.1	Rhipicephalus sanguineus	329	Missing	Missing			Missing	Missing	Missing		R. linnaei
MZ452774.1	Rhipicephalus sanguineus	329	Missing	Missing			Missing	Missing	Missing		R. linnaei
MZ452775.1	Rhipicephalus sanguineus	329	Missing	Missing			Missing	Missing	Missing		R. linnaei
MZ452776.1	Rhipicephalus sanguineus	329	Missing	Missing			Missing	Missing	Missing		R. linnaei
MZ452777.1	Rhipicephalus sanguineus	329	Missing	Missing			Missing	Missing	Missing		R. linnaei
MZ452778.1	Rhipicephalus sanguineus	329	Missing	Missing			Missing	Missing	Missing		R. linnaei
MZ452779.1	Rhipicephalus sanguineus	329	Missing	Missing			Missing	Missing	Missing		R. linnaei
MZ452780.1	Rhipicephalus sanguineus	329	Missing	Missing			Missing	Missing	Missing		R. linnaei
MZ452781.1	Rhipicephalus sanguineus	329	Missing	Missing			Missing	Missing	Missing		R. linnaei
MZ452782.1	Rhipicephalus sanguineus	329	Missing	Missing			Missing	Missing	Missing		R. linnaei
MZ452783.1	Rhipicephalus sanguineus	329	Missing	Missing			Missing	Missing	Missing		R. linnaei
MZ452784.1	Rhipicephalus sanguineus	329	Missing	Missing			Missing	Missing	Missing		R. linnaei
MZ452785.1	Rhipicephalus sanguineus	329	Missing	Missing			Missing	Missing	Missing		R. linnaei
MZ452786.1	Rhipicephalus sanguineus	329	Missing	Missing			Missing	Missing	Missing		R. linnaei
MZ452787.1	Rhipicephalus sanguineus	329	Missing	Missing			Missing	Missing	Missing		R. linnaei
MZ452788.1	Rhipicephalus sanguineus	329	Missing	Missing			Missing	Missing	Missing		R. linnaei
MZ452789.1	Rhipicephalus sanguineus	329	Missing	Missing			Missing	Missing	Missing		R. linnaei
MZ452790.1	Rhipicephalus sanguineus	329	Missing	Missing			Missing	Missing	Missing		R. linnaei
MZ452791.1	Rhipicephalus sanguineus	329	Missing	Missing			Missing	Missing	Missing		R. linnaei
MZ452792.1	Rhipicephalus sanguineus	329	Missing	Missing			Missing	Missing	Missing		R. linnaei
MZ452793.1	Rhipicephalus sanguineus	329	Missing	Missing			Missing	Missing	Missing		R. linnaei
MZ452794.1	Rhipicephalus sanguineus	329	Missing	Missing			Missing	Missing	Missing		R. linnaei
MZ452795.1	Rhipicephalus sanguineus	329	Missing	Missing			Missing	Missing	Missing		R. linnaei
MZ452796.1	Rhipicephalus sanguineus	329	Missing	Missing			Missing	Missing	Missing		R. linnaei
MZ452797.1	Rhipicephalus sanguineus	329	Missing	Missing			Missing	Missing	Missing		R. linnaei
MZ452798.1	Rhipicephalus sanguineus	329	Missing	Missing			Missing	Missing	Missing		R. linnaei
MZ452799.1	Rhipicephalus sanguineus	329	Missing	Missing			Missing	Missing	Missing		R. linnaei
MZ452800.1	Rhipicephalus sanguineus	329	Missing	Missing			Missing	Missing	Missing		R. linnaei
MZ452801.1	Rhipicephalus sanguineus	329	Missing	Missing			Missing	Missing	Missing		R. linnaei
MZ452802.1	Rhipicephalus sanguineus	329	Missing	Missing			Missing	Missing	Missing		R. linnaei
MZ452803.1	Rhipicephalus sanguineus	329	Missing	Missing			Missing	Missing	Missing		R. linnaei
MZ452804.1	Rhipicephalus sanguineus	329	Missing	Missing			Missing	Missing	Missing		R. linnaei
MZ452805.1	Rhipicephalus sanguineus	329	Missing	Missing			Missing	Missing	Missing		R. linnaei
MZ452806.1	Rhipicephalus sanguineus	329	Missing	Missing			Missing	Missing	Missing		R. linnaei
MZ452807.1	Rhipicephalus sanguineus	329	Missing	Missing			Missing	Missing	Missing		R. linnaei
MZ452808.1	Rhipicephalus sanguineus	329	Missing	Missing			Missing	Missing	Missing		R. linnaei
MZ452809.1	Rhipicephalus sanguineus	329	Missing	Missing			Missing	Missing	Missing		R. linnaei
MZ452810.1	Rhipicephalus sanguineus	329	Missing	Missing			Missing	Missing	Missing		R. linnaei
MZ452811.1	Rhipicephalus sanguineus	329	Missing	Missing			Missing	Missing	Missing		R. linnaei
MZ452812.1	Rhipicephalus sanguineus	329	Missing	Missing			Missing	Missing	Missing		R. linnaei
MZ452813.1	Rhipicephalus sanguineus	329	Missing	Missing			Missing	Missing	Missing		R. linnaei
MZ452814.1	Rhipicephalus sanguineus	329	Missing	Missing			Missing	Missing	Missing		R. linnaei
MZ452815.1	Rhipicephalus sanguineus	329	Missing	Missing			Missing	Missing	Missing		R. linnaei
MZ452816.1	Rhipicephalus sanguineus	329	Missing	Missing			Missing	Missing	Missing		R. linnaei
MZ452817.1	Rhipicephalus sanguineus	329	Missing	Missing			Missing	Missing	Missing		R. linnaei
MZ452818.1	Rhipicephalus sanguineus	329	Missing	Missing			Missing	Missing	Missing		R. linnaei
MZ452819.1	Rhipicephalus sanguineus	329	Missing	Missing			Missing	Missing	Missing		R. linnaei
MZ452820.1	Rhipicephalus sanguineus	329	Missing	Missing			Missing	Missing	Missing		R. linnaei
MZ452821.1	Rhipicephalus sanguineus	329	Missing	Missing			Missing	Missing	Missing		R. linnaei
MZ452822.1	Rhipicephalus sanguineus	329	Missing	Missing			Missing	Missing	Missing		R. linnaei
MZ452823.1	Rhipicephalus sanguineus	329	Missing	Missing			Missing	Missing	Missing		R. linnaei
MZ452824.1	Rhipicephalus sanguineus	329	Missing	Missing			Missing	Missing	Missing		R. linnaei
MZ452825.1	Rhipicephalus sanguineus	329	Missing	Missing			Missing	Missing	Missing		R. linnaei
MZ452826.1	Rhipicephalus sanguineus	329	Missing	Missing			Missing	Missing	Missing		R. linnaei
MZ452827.1	Rhipicephalus sanguineus	329	Missing	Missing			Missing	Missing	Missing		R. linnaei
MZ452828.1	Rhipicephalus sanguineus	329	Missing	Missing			Missing	Missing	Missing		R. linnaei
MZ452829.1	Rhipicephalus sanguineus	329	Missing	Missing			Missing	Missing	Missing		R. linnaei
MZ452830.1	Rhipicephalus sanguineus	329	Missing	Missing			Missing	Missing	Missing		R. linnaei
MZ452831.1	Rhipicephalus sanguineus	329	Missing	Missing			Missing	Missing	Missing		R. linnaei
MZ452832.1	Rhipicephalus sanguineus	329	Missing	Missing			Missing	Missing	Missing		R. linnaei
MZ452833.1	Rhipicephalus sanguineus	329	Missing	Missing			Missing	Missing	Missing		R. linnaei
MZ452834.1	Rhipicephalus sanguineus	329	Missing	Missing			Missing	Missing	Missing		R. linnaei
MZ452835.1	Rhipicephalus sanguineus	329	Missing	Missing			Missing	Missing	Missing		R. linnaei
MZ452836.1	Rhipicephalus sanguineus	329	Missing	Missing			Missing	Missing	Missing		R. linnaei
MZ452837.1	Rhipicephalus sanguineus	329	Missing	Missing			Missing	Missing	Missing		R. linnaei
MZ452838.1	Rhipicephalus sanguineus	329	Missing	Missing			Missing	Missing	Missing		R. linnaei
MZ452839.1	Rhipicephalus sanguineus	329	Missing	Missing			Missing	Missing	Missing		R. linnaei
MZ452840.1	Rhipicephalus sanguineus	329	Missing	Missing			Missing	Missing	Missing		R. linnaei
MZ452841.1	Rhipicephalus sanguineus	329	Missing	Missing			Missing	Missing	Missing		R. linnaei
MZ452842.1	Rhipicephalus sanguineus	329	Missing	Missing			Missing	Missing	Missing		R. linnaei
MZ452843.1	Rhipicephalus sanguineus	329	Missing	Missing			Missing	Missing	Missing		R. linnaei
MZ452844.1	Rhipicephalus sanguineus	329	Missing	Missing			Missing	Missing	Missing		R. linnaei
MZ452845.1	Rhipicephalus sanguineus	329	Missing	Missing			Missing	Missing	Missing		R. linnaei
MZ452846.1	Rhipicephalus sanguineus	329	Missing	Missing			Missing	Missing	Missing		R. linnaei
MZ452847.1	Rhipicephalus sanguineus	329	Missing	Missing			Missing	Missing	Missing		R. linnaei
MZ452848.1	Rhipicephalus sanguineus	329	Missing	Missing			Missing	Missing	Missing		R. linnaei
MZ452849.1	Rhipicephalus sanguineus	329	Missing	Missing			Missing	Missing	Missing		R. linnaei
MZ452850.1	Rhipicephalus sanguineus	329	Missing	Missing			Missing	Missing	Missing		R. linnaei
MZ452851.1	Rhipicephalus sanguineus	329	Missing	Missing			Missing	Missing	Missing		R. linnaei
MZ452852.1	Rhipicephalus sanguineus	329	Missing	Missing			Missing	Missing	Missing		R. linnaei
MZ452853.1	Rhipicephalus sanguineus	329	Missing	Missing			Missing	Missing	Missing		R. linnaei
MZ452854.1	Rhipicephalus sanguineus	329	Missing	Missing			Missing	Missing	Missing		R. linnaei
MZ452855.1	Rhipicephalus sanguineus	329	Missing	Missing			Missing	Missing	Missing		R. linnaei
MZ452856.1	Rhipicephalus sanguineus	329	Missing	Missing			Missing	Missing	Missing		R. linnaei
MZ452857.1	Rhipicephalus sanguineus	329	Missing	Missing			Missing	Missing	Missing		R. linnaei
MZ452858.1	Rhipicephalus sanguineus	329	Missing	Missing			Missing	Missing	Missing		R. linnaei
MZ452859.1	Rhipicephalus sanguineus	329	Missing	Missing			Missing	Missing	Missing		R. linnaei
MZ452860.1	Rhipicephalus sanguineus	329	Missing	Missing			Missing	Missing	Missing		R. linnaei
MZ452861.1	Rhipicephalus sanguineus	329	Missing	Missing			Missing	Missing	Missing		R. linnaei
MZ452862.1	Rhipicephalus sanguineus	329	Missing	Missing			Missing	Missing	Missing		R. linnaei
MZ452863.1	Rhipicephalus sanguineus	329	Missing	Missing			Missing	Missing	Missing		R. linnaei
MZ452864.1	Rhipicephalus sanguineus	329	Missing	Missing			Missing	Missing	Missing		R. linnaei
MZ452865.1	Rhipicephalus sanguineus	329	Missing	Missing			Missing	Missing	Missing		R. linnaei
MZ452866.1	Rhipicephalus sanguineus	329	Missing	Missing			Missing	Missing	Missing		R. linnaei
MZ452867.1	Rhipicephalus sanguineus	329	Missing	Missing			Missing	Missing	Missing		R. linnaei
MZ452868.1	Rhipicephalus sanguineus	329	Missing	Missing			Missing	Missing	Missing		R. linnaei
MZ452869.1	Rhipicephalus sanguineus	329	Missing	Missing			Missing	Missing	Missing		R. linnaei
MZ452870.1	Rhipicephalus sanguineus	329	Missing	Missing			Missing	Missing	Missing		R. linnaei
MZ452871.1	Rhipicephalus sanguineus	329	Missing	Missing			Missing	Missing	Missing		R. linnaei
MZ452872.1	Rhipicephalus sanguineus	329	Missing	Missing			Missing	Missing	Missing		R. linnaei
MZ452873.1	Rhipicephalus sanguineus	329	Missing	Missing			Missing	Missing	Missing		R. linnaei
MZ452874.1	Rhipicephalus sanguineus	329	Missing	Missing			Missing	Missing	Missing		R. linnaei
MZ452875.1	Rhipicephalus sanguineus	329	Missing	Missing			Missing	Missing	Missing		R. linnaei
MZ546469.1	Rhipicephalus sanguineus	339	Sri Lanka: Wasgamuwa National Park	Sri Lanka: Wasgamuwa National Park	7.74341	80.9157	Missing	Missing	35405644		R. linnaei
MZ546470.1	Rhipicephalus sanguineus	339	Sri Lanka: Wasgamuwa National Park	Sri Lanka: Wasgamuwa National Park	7.74341	80.9157	Missing	Missing	35405644		R. linnaei
NC_002074.1	Rhipicephalus sanguineus	14710	Missing	Missing			Missing	Missing	9866211		R. sanguineus s.s.
NC_035946.1	Rhipicephalus turanicus	14717	China: Xinjiang	China: Xinjiang	42.4805	85.4633	sheep	Goat/Sheep	Missing	Y	R. turanicus
NC_060409.1	Rhipicephalus linnaei	14711	Australia: Queensland	Australia: Queensland	-22.1647	144.584	Canis familiaris (domestic dog)	Dog	33713653		R. linnaei
NC_061616.1	Rhipicephalus camicasi	14725	Saudi Arabia: Riyadh	Saudi Arabia: Riyadh	24.6389	46.716	Camelus dromedarius (camel)	Camel	35195538	Y	R. camicasi
NC_072952.1	Rhipicephalus rutilus	14718	Israel: Jerusalem	Israel: Jerusalem	31.7885	35.2188	Canis lupus familiaris	Dog	Missing	Y	R. rutilus
NC_084205.1	Rhipicephalus pumilio	14751	China	China	35.0001	105	Missing	Missing	Missing		R. pumilio
OK054534.1	Rhipicephalus sanguineus	339	Taiwan: Nantou	Taiwan: Nantou	23.9023	120.691	Canis lupus familiaris	Dog	Missing		R. linnaei
OM030340.1	Rhipicephalus secundus	305	Israel	Israel	30.8124	34.8595	Missing	Missing	35026614		R. secundus
OM030341.1	Rhipicephalus secundus	362	Israel	Israel	30.8124	34.8595	Missing	Missing	35026614		R. secundus
OM368322.1	Rhipicephalus sanguineus	14713	China: Wuhan	China: Wuhan	30.5951	114.3	dog	Dog	Missing		R. linnaei
OM368323.1	Rhipicephalus sanguineus	14714	China: Ningpo	China: Ningpo	29.8852	121.559	dog	Dog	Missing		R. linnaei
OM368326.1	Rhipicephalus turanicus	14719	China: Yining	China: Yining	43.9052	81.2748	dog	Dog	Missing		R. turanicus
OM368327.1	Rhipicephalus sanguineus	14711	China: Wuzhishan	China: Wuzhishan	18.7775	109.513	dog	Dog	Missing		R. linnaei
OM368330.1	Rhipicephalus turanicus	14717	China: Beijing	China: Beijing	39.939	116.233	hedgehog	Hedgehog	Missing		R. turanicus
OM984683.1	Rhipicephalus turanicus	339	Egypt: Luxor Governorate, Esna City	Egypt: Esna City	25.3138	32.4942	Canis lupus familiaris	Dog	Missing		R. turanicus
OM984684.1	Rhipicephalus turanicus	339	Egypt: Luxor Governorate, Esna City	Egypt: Esna City	25.3138	32.4942	Canis lupus familiaris	Dog	Missing		R. turanicus
OM985276.1	Rhipicephalus sanguineus sensu lato	403	Missing	Missing			Missing	Missing	Missing		R. sanguineus s.s.
OM985277.1	Rhipicephalus sanguineus sensu lato	402	Missing	Missing			Missing	Missing	Missing		R. sanguineus s.s.
OM985278.1	Rhipicephalus sanguineus sensu lato	401	Missing	Missing			Missing	Missing	Missing		R. sanguineus s.s.
OM985279.1	Rhipicephalus sanguineus sensu lato	402	Missing	Missing			Missing	Missing	Missing		R. sanguineus s.s.
OM985280.1	Rhipicephalus sanguineus sensu lato	402	Missing	Missing			Missing	Missing	Missing		R. sanguineus s.s.
OM985281.1	Rhipicephalus sanguineus sensu lato	402	Missing	Missing			Missing	Missing	Missing		R. sanguineus s.s.
OM985282.1	Rhipicephalus sanguineus sensu lato	401	Missing	Missing			Missing	Missing	Missing		R. sanguineus s.s.
OM985283.1	Rhipicephalus sanguineus sensu lato	401	Missing	Missing			Missing	Missing	Missing		R. sanguineus s.s.
OM985284.1	Rhipicephalus sanguineus sensu lato	402	Missing	Missing			Missing	Missing	Missing		R. sanguineus s.s.
OM985285.1	Rhipicephalus sanguineus sensu lato	402	Missing	Missing			Missing	Missing	Missing		R. linnaei
OM985286.1	Rhipicephalus sanguineus sensu lato	401	Missing	Missing			Missing	Missing	Missing		R. sanguineus s.s.
OM985287.1	Rhipicephalus sanguineus sensu lato	402	Missing	Missing			Missing	Missing	Missing		R. sanguineus s.s.
OM985288.1	Rhipicephalus sanguineus sensu lato	402	Missing	Missing			Missing	Missing	Missing		R. sanguineus s.s.
OM985289.1	Rhipicephalus sanguineus sensu lato	402	Missing	Missing			Missing	Missing	Missing		R. sanguineus s.s.
OM985290.1	Rhipicephalus sanguineus sensu lato	404	Missing	Missing			Missing	Missing	Missing		R. linnaei
OM985291.1	Rhipicephalus sanguineus sensu lato	402	Missing	Missing			Missing	Missing	Missing		R. linnaei
OM985292.1	Rhipicephalus sanguineus sensu lato	402	Missing	Missing			Missing	Missing	Missing		R. sanguineus s.s.
OM985293.1	Rhipicephalus sanguineus sensu lato	402	Missing	Missing			Missing	Missing	Missing		R. sanguineus s.s.
OM985294.1	Rhipicephalus sanguineus sensu lato	402	Missing	Missing			Missing	Missing	Missing		R. sanguineus s.s.
OM985295.1	Rhipicephalus sanguineus sensu lato	403	Missing	Missing			Missing	Missing	Missing		R. sanguineus s.s.
OM985296.1	Rhipicephalus sanguineus sensu lato	402	Missing	Missing			Missing	Missing	Missing		R. sanguineus s.s.
OM985297.1	Rhipicephalus sanguineus sensu lato	402	Missing	Missing			Missing	Missing	Missing		R. sanguineus s.s.
OM985298.1	Rhipicephalus sanguineus sensu lato	402	Missing	Missing			Missing	Missing	Missing		R. sanguineus s.s.
OM985299.1	Rhipicephalus sanguineus sensu lato	401	Missing	Missing			Missing	Missing	Missing		R. sanguineus s.s.
OM985300.1	Rhipicephalus sanguineus sensu lato	402	Missing	Missing			Missing	Missing	Missing		R. sanguineus s.s.
OM985301.1	Rhipicephalus sanguineus sensu lato	401	Missing	Missing			Missing	Missing	Missing		R. linnaei
OM985302.1	Rhipicephalus sanguineus sensu lato	402	Missing	Missing			Missing	Missing	Missing		R. sanguineus s.s.
OM985303.1	Rhipicephalus sanguineus sensu lato	403	Missing	Missing			Missing	Missing	Missing		R. sanguineus s.s.
OM985304.1	Rhipicephalus sanguineus sensu lato	403	Missing	Missing			Missing	Missing	Missing		R. sanguineus s.s.
OM985305.1	Rhipicephalus sanguineus sensu lato	404	Missing	Missing			Missing	Missing	Missing		R. linnaei
OM985306.1	Rhipicephalus sanguineus sensu lato	403	Missing	Missing			Missing	Missing	Missing		R. linnaei
OM985307.1	Rhipicephalus sanguineus sensu lato	403	Missing	Missing			Missing	Missing	Missing		R. linnaei
OM985308.1	Rhipicephalus sanguineus sensu lato	404	Missing	Missing			Missing	Missing	Missing		R. linnaei
OM985309.1	Rhipicephalus sanguineus sensu lato	403	Missing	Missing			Missing	Missing	Missing		R. linnaei
OM985310.1	Rhipicephalus sanguineus sensu lato	403	Missing	Missing			Missing	Missing	Missing		R. linnaei
OM985311.1	Rhipicephalus sanguineus sensu lato	403	Missing	Missing			Missing	Missing	Missing		R. linnaei
OM985312.1	Rhipicephalus sanguineus sensu lato	404	Missing	Missing			Missing	Missing	Missing		R. linnaei
OM985313.1	Rhipicephalus sanguineus sensu lato	403	Missing	Missing			Missing	Missing	Missing		R. linnaei
OM985314.1	Rhipicephalus sanguineus sensu lato	403	Missing	Missing			Missing	Missing	Missing		R. linnaei
OM985315.1	Rhipicephalus sanguineus sensu lato	403	Missing	Missing			Missing	Missing	Missing		R. linnaei
OM985316.1	Rhipicephalus sanguineus sensu lato	403	Missing	Missing			Missing	Missing	Missing		R. linnaei
OM985317.1	Rhipicephalus sanguineus sensu lato	403	Missing	Missing			Missing	Missing	Missing		R. linnaei
OM985318.1	Rhipicephalus sanguineus sensu lato	404	Missing	Missing			Missing	Missing	Missing		R. linnaei
OM985319.1	Rhipicephalus sanguineus sensu lato	403	Missing	Missing			Missing	Missing	Missing		R. linnaei
OM985320.1	Rhipicephalus sanguineus sensu lato	403	Missing	Missing			Missing	Missing	Missing		R. linnaei
OM985321.1	Rhipicephalus sanguineus sensu lato	403	Missing	Missing			Missing	Missing	Missing		R. linnaei
OM985322.1	Rhipicephalus sanguineus sensu lato	403	Missing	Missing			Missing	Missing	Missing		R. linnaei
OM985323.1	Rhipicephalus sanguineus sensu lato	402	Missing	Missing			Missing	Missing	Missing		R. linnaei
OM985324.1	Rhipicephalus sanguineus sensu lato	402	Missing	Missing			Missing	Missing	Missing		R. linnaei
OM985325.1	Rhipicephalus sanguineus sensu lato	402	Missing	Missing			Missing	Missing	Missing		R. linnaei
OM985326.1	Rhipicephalus sanguineus sensu lato	404	Missing	Missing			Missing	Missing	Missing		R. linnaei
OM985327.1	Rhipicephalus sanguineus sensu lato	404	Missing	Missing			Missing	Missing	Missing		R. linnaei
OM985328.1	Rhipicephalus sanguineus sensu lato	403	Missing	Missing			Missing	Missing	Missing		R. linnaei
OM985329.1	Rhipicephalus sanguineus sensu lato	403	Missing	Missing			Missing	Missing	Missing		R. linnaei
OM985330.1	Rhipicephalus sanguineus sensu lato	403	Missing	Missing			Missing	Missing	Missing		R. linnaei
OM985331.1	Rhipicephalus sanguineus sensu lato	403	Missing	Missing			Missing	Missing	Missing		R. linnaei
OM985332.1	Rhipicephalus sanguineus sensu lato	403	Missing	Missing			Missing	Missing	Missing		R. linnaei
OM985333.1	Rhipicephalus sanguineus sensu lato	402	Missing	Missing			Missing	Missing	Missing		R. linnaei
OM985334.1	Rhipicephalus sanguineus sensu lato	403	Missing	Missing			Missing	Missing	Missing		R. linnaei
OM985335.1	Rhipicephalus sanguineus sensu lato	403	Missing	Missing			Missing	Missing	Missing		R. linnaei
OM985336.1	Rhipicephalus sanguineus sensu lato	401	Missing	Missing			Missing	Missing	Missing		R. linnaei
OM985337.1	Rhipicephalus sanguineus sensu lato	403	Missing	Missing			Missing	Missing	Missing		R. sanguineus s.s.
OM985338.1	Rhipicephalus sanguineus sensu lato	401	Missing	Missing			Missing	Missing	Missing		R. sanguineus s.s.
OM985339.1	Rhipicephalus sanguineus sensu lato	402	Missing	Missing			Missing	Missing	Missing		R. sanguineus s.s.
OM985340.1	Rhipicephalus sanguineus sensu lato	402	Missing	Missing			Missing	Missing	Missing		R. sanguineus s.s.
OM985341.1	Rhipicephalus sanguineus sensu lato	402	Missing	Missing			Missing	Missing	Missing		R. sanguineus s.s.
OM985342.1	Rhipicephalus sanguineus sensu lato	403	Missing	Missing			Missing	Missing	Missing		R. sanguineus s.s.
OM985343.1	Rhipicephalus sanguineus sensu lato	400	Missing	Missing			Missing	Missing	Missing		R. sanguineus s.s.
OM985344.1	Rhipicephalus sanguineus sensu lato	402	Missing	Missing			Missing	Missing	Missing		R. sanguineus s.s.
OM985345.1	Rhipicephalus sanguineus sensu lato	402	Missing	Missing			Missing	Missing	Missing		R. sanguineus s.s.
OM985346.1	Rhipicephalus sanguineus sensu lato	403	Missing	Missing			Missing	Missing	Missing		R. linnaei
OM985347.1	Rhipicephalus sanguineus sensu lato	404	Missing	Missing			Missing	Missing	Missing		R. linnaei
OM985348.1	Rhipicephalus sanguineus sensu lato	403	Missing	Missing			Missing	Missing	Missing		R. linnaei
OM985349.1	Rhipicephalus sanguineus sensu lato	404	Missing	Missing			Missing	Missing	Missing		R. linnaei
OM985350.1	Rhipicephalus sanguineus sensu lato	402	Missing	Missing			Missing	Missing	Missing		R. linnaei
OM985351.1	Rhipicephalus sanguineus sensu lato	403	Missing	Missing			Missing	Missing	Missing		R. linnaei
OM985352.1	Rhipicephalus sanguineus sensu lato	403	Missing	Missing			Missing	Missing	Missing		R. linnaei
OM985353.1	Rhipicephalus sanguineus sensu lato	403	Missing	Missing			Missing	Missing	Missing		R. linnaei
OM985354.1	Rhipicephalus sanguineus sensu lato	403	Missing	Missing			Missing	Missing	Missing		R. linnaei
OM985355.1	Rhipicephalus sanguineus sensu lato	403	Missing	Missing			Missing	Missing	Missing		R. linnaei
OM985356.1	Rhipicephalus sanguineus sensu lato	403	Missing	Missing			Missing	Missing	Missing		R. linnaei
OM985357.1	Rhipicephalus sanguineus sensu lato	403	Missing	Missing			Missing	Missing	Missing		R. linnaei
OM985358.1	Rhipicephalus sanguineus sensu lato	403	Missing	Missing			Missing	Missing	Missing		R. linnaei
OM985359.1	Rhipicephalus sanguineus sensu lato	403	Missing	Missing			Missing	Missing	Missing		R. linnaei
OM985360.1	Rhipicephalus sanguineus sensu lato	402	Missing	Missing			Missing	Missing	Missing		R. linnaei
OM985361.1	Rhipicephalus sanguineus sensu lato	403	Missing	Missing			Missing	Missing	Missing		R. linnaei
OM985362.1	Rhipicephalus sanguineus sensu lato	403	Missing	Missing			Missing	Missing	Missing		R. linnaei
OM985363.1	Rhipicephalus sanguineus sensu lato	404	Missing	Missing			Missing	Missing	Missing		R. linnaei
OM985364.1	Rhipicephalus sanguineus sensu lato	404	Missing	Missing			Missing	Missing	Missing		R. linnaei
OM985365.1	Rhipicephalus sanguineus sensu lato	401	Missing	Missing			Missing	Missing	Missing		R. linnaei
OM985366.1	Rhipicephalus sanguineus sensu lato	403	Missing	Missing			Missing	Missing	Missing		R. linnaei
OM985367.1	Rhipicephalus sanguineus sensu lato	403	Missing	Missing			Missing	Missing	Missing		R. linnaei
OM985368.1	Rhipicephalus sanguineus sensu lato	402	Missing	Missing			Missing	Missing	Missing		R. linnaei
OM985369.1	Rhipicephalus sanguineus sensu lato	401	Missing	Missing			Missing	Missing	Missing		R. linnaei
OM985370.1	Rhipicephalus sanguineus sensu lato	402	Missing	Missing			Missing	Missing	Missing		R. linnaei
OM985371.1	Rhipicephalus sanguineus sensu lato	401	Missing	Missing			Missing	Missing	Missing		R. linnaei
OM985372.1	Rhipicephalus sanguineus sensu lato	403	Missing	Missing			Missing	Missing	Missing		R. linnaei
OM985373.1	Rhipicephalus sanguineus sensu lato	402	Missing	Missing			Missing	Missing	Missing		R. linnaei
OM985374.1	Rhipicephalus sanguineus sensu lato	403	Missing	Missing			Missing	Missing	Missing		R. linnaei
OM985375.1	Rhipicephalus sanguineus sensu lato	403	Missing	Missing			Missing	Missing	Missing		R. linnaei
OM985376.1	Rhipicephalus sanguineus sensu lato	401	Missing	Missing			Missing	Missing	Missing		R. linnaei
OM985377.1	Rhipicephalus sanguineus sensu lato	402	Missing	Missing			Missing	Missing	Missing		R. linnaei
OM985378.1	Rhipicephalus sanguineus sensu lato	404	Missing	Missing			Missing	Missing	Missing		R. linnaei
OM985379.1	Rhipicephalus sanguineus sensu lato	402	Missing	Missing			Missing	Missing	Missing		R. linnaei
OM985380.1	Rhipicephalus sanguineus sensu lato	402	Missing	Missing			Missing	Missing	Missing		R. linnaei
OM985381.1	Rhipicephalus sanguineus sensu lato	402	Missing	Missing			Missing	Missing	Missing		R. linnaei
OM985382.1	Rhipicephalus sanguineus sensu lato	403	Missing	Missing			Missing	Missing	Missing		R. linnaei
OM985383.1	Rhipicephalus sanguineus sensu lato	403	Missing	Missing			Missing	Missing	Missing		R. linnaei
OM985384.1	Rhipicephalus sanguineus sensu lato	402	Missing	Missing			Missing	Missing	Missing		R. linnaei
OM985385.1	Rhipicephalus sanguineus sensu lato	404	Missing	Missing			Missing	Missing	Missing		R. linnaei
OM985386.1	Rhipicephalus sanguineus sensu lato	402	Missing	Missing			Missing	Missing	Missing		R. linnaei
OM985387.1	Rhipicephalus sanguineus sensu lato	404	Missing	Missing			Missing	Missing	Missing		R. linnaei
OM985388.1	Rhipicephalus sanguineus sensu lato	403	Missing	Missing			Missing	Missing	Missing		R. linnaei
OM985389.1	Rhipicephalus sanguineus sensu lato	402	Missing	Missing			Missing	Missing	Missing		R. sanguineus s.s.
OM985390.1	Rhipicephalus sanguineus sensu lato	404	Missing	Missing			Missing	Missing	Missing		R. linnaei
OM985391.1	Rhipicephalus sanguineus sensu lato	403	Missing	Missing			Missing	Missing	Missing		R. linnaei
OM994388.1	Rhipicephalus linnaei	14712	Egypt: Luxor Governorate, Esna City	Egypt: Esna City	25.3138	32.4942	Canis lupus familiaris	Dog	36063755		R. linnaei
OM994389.1	Rhipicephalus linnaei	14713	Egypt: Luxor Governorate, Esna City	Egypt: Esna City	25.3138	32.4942	Canis lupus familiaris	Dog	36063755	Y	R. linnaei
OM994390.1	Rhipicephalus linnaei	14716	Egypt: Luxor Governorate, Esna City	Egypt: Esna City	25.3138	32.4942	Canis lupus familiaris	Dog	36063755		R. linnaei
OM994391.1	Rhipicephalus linnaei	14711	Egypt: Luxor Governorate, Esna City	Egypt: Esna City	25.3138	32.4942	Canis lupus familiaris	Dog	36063755		R. linnaei
ON211060.1	Rhipicephalus turanicus	353	Iraq	Iraq	33.0956	44.175	Hemiechinus auritus	Hedgehog	Missing		R. turanicus
ON211307.1	Rhipicephalus sanguineus	358	Iraq	Iraq	33.0956	44.175	Hemiechinus auritus	Hedgehog	Missing		R. sanguineus s.s.
ON756090.1	Rhipicephalus sanguineus	15077	USA: Oklahoma	USA: Oklahoma	34.9551	-97.2684	Missing	Missing	Missing		R. sanguineus s.s.
OP019271.1	Rhipicephalus sanguineus	380	India: Karnataka	India: Karnataka	14.5204	75.7224	dog	Dog	Missing		R. linnaei
OQ184023.1	Rhipicephalus turanicus	14720	Israel: Jerusalem	Israel: Jerusalem	31.7885	35.2188	Felis catus	Cat	Missing		R. turanicus
OQ184024.1	Rhipicephalus sanguineus	14719	Hungary: Gyorkony	Hungary: Gyorkony	46.6345	18.6946	Canis lupus familiaris	Dog	Missing		R. sanguineus s.s.
OQ565142.1	Rhipicephalus sanguineus	407	Kenya	Kenya	1.44197	38.4314	Camelus dromedarius	Camel	Missing		R. camicasi
OQ565146.1	Rhipicephalus camicasi	386	Kenya	Kenya	1.44197	38.4314	Camelus dromedarius	Camel	Missing		R. camicasi
OQ778741.1	Rhipicephalus sanguineus	410	Malawi	Malawi	-13.2687	33.9302	dog	Dog	Missing		R. linnaei
OQ778742.1	Rhipicephalus sanguineus	353	Malawi	Malawi	-13.2687	33.9302	dog	Dog	Missing		R. linnaei
OQ778743.1	Rhipicephalus sanguineus	353	Malawi	Malawi	-13.2687	33.9302	dog	Dog	Missing		R. linnaei
OQ778744.1	Rhipicephalus sanguineus	398	Malawi	Malawi	-13.2687	33.9302	dog	Dog	Missing		R. linnaei
OR208590.1	Rhipicephalus sanguineus	14715	China	China	35.0001	105	Missing	Missing	37329345		R. linnaei
OR463956.1	Rhipicephalus sanguineus	387	Canada: Ontario	Canada: Ontario	50.0007	-86.001	Canis lupus familiaris	Dog	38316502		R. sanguineus s.s.
OR463980.1	Rhipicephalus sanguineus	387	Canada: Quebec	Canada: Quebec	52.4761	-71.8259	Canis lupus familiaris	Dog	38316502		R. sanguineus s.s.
OR463981.1	Rhipicephalus sanguineus	387	Canada: Quebec	Canada: Quebec	52.4761	-71.8259	Canis lupus familiaris	Dog	38316502		R. sanguineus s.s.
OR727797.1	Rhipicephalus sanguineus	351	Malawi	Malawi	-13.2687	33.9302	cattle	Cattle	Missing		R. linnaei
OR727799.1	Rhipicephalus sanguineus	353	Malawi	Malawi	-13.2687	33.9302	cattle	Cattle	Missing		R. linnaei
OR750479.1	Rhipicephalus sanguineus	408	India	India	22.3511	78.6677	Missing	Missing	Missing		R. linnaei
OR946402.1	Rhipicephalus sp. 1 RRP-2023a	350	Spain: Zaragoza	Spain: Zaragoza	41.6521	-0.880943	Missing	Missing	Missing		R. sanguineus s.s.
OR946403.1	Rhipicephalus sp. 1 RRP-2023a	357	Spain: Zaragoza	Spain: Zaragoza	41.6521	-0.880943	Missing	Missing	Missing		R. sanguineus s.s.
OR946404.1	Rhipicephalus sp. 1 RRP-2023a	349	Spain: Zaragoza	Spain: Zaragoza	41.6521	-0.880943	Missing	Missing	Missing		R. sanguineus s.s.
OR946405.1	Rhipicephalus sp. 1 RRP-2023a	355	Spain: Zaragoza	Spain: Zaragoza	41.6521	-0.880943	Missing	Missing	Missing		R. sanguineus s.s.
OR946406.1	Rhipicephalus sp. 1 RRP-2023a	362	Spain: Zaragoza	Spain: Zaragoza	41.6521	-0.880943	Missing	Missing	Missing		R. sanguineus s.s.
OR946407.1	Rhipicephalus sp. 1 RRP-2023a	362	Spain: Zaragoza	Spain: Zaragoza	41.6521	-0.880943	Missing	Missing	Missing		R. sanguineus s.s.
OR946408.1	Rhipicephalus sp. 1 RRP-2023a	347	Spain: Zaragoza	Spain: Zaragoza	41.6521	-0.880943	Missing	Missing	Missing		R. sanguineus s.s.
OR946409.1	Rhipicephalus sp. 1 RRP-2023a	361	Spain: Zaragoza	Spain: Zaragoza	41.6521	-0.880943	Missing	Missing	Missing		R. sanguineus s.s.
PP215069.1	Rhipicephalus sanguineus	339	USA: CO,FL,NY,OK	USA	39.7837	-100.446	canine	Dog	Missing		R. sanguineus s.s.
PP215071.1	Rhipicephalus sanguineus	340	USA: AZ,CA,CO,FL,HI,IN,KS,NJ,NY,OK,Mexico(2021)	USA	39.7837	-100.446	canine	Dog	Missing		R. linnaei
PP531537.1	Rhipicephalus sanguineus	332	Spain: Valencia province	Spain: Valencia province	39.3342	-0.797347	Missing	Missing	Missing		R. sanguineus s.s.
U95915.1	Rhipicephalus sanguineus	371	Missing	Missing			Missing	Missing	Missing		R. sanguineus s.s.
U95916.1	Rhipicephalus turanicus	401	Missing	Missing			Missing	Missing	Missing		R. turanicus

## Sheet: Sheet2
Camel
Cat
Cattle
Dog
Environment
Fox
Goat/Sheep
Hare
Hedgehog
Horse
Human
Missing
