# Supplementary material for: The Rhipicephalus sanguineus group: updated list of species, geographical distribution, and vector competence
Source: Parasit Vectors. 2024 Dec 27;17:540. doi: 10.1186/s13071-024-06572-3 (PMC11681662; doi:10.1186/s13071-024-06572-3)
Supplement: Supplementary file 10 — Additional file 10: Hyperlinked spreadsheet containing information about 16S rRNA sequences of the Rhipicephalus sanguineus group used for phylogenetic and distribution analyses. [file 13071_2024_6572_MOESM10_ESM.xlsx]

## Sheet: Sheet1
Accession Code	Organism	Nucleotide Size	Country-NCBI	Country-MAP	Latitude	Longitude	Host-NCBI	Host-TREE	PUBMED	Reference sequence	Clade
AJ002957.1	Rhipicephalus pusillus	457	Missing	Missing			Missing	Missing	Missing		R. pusillus
AY059224.1	Rhipicephalus turanicus	376	Missing	Missing			Missing	Missing	12775521		R. turanicus s.s.
MK158998.1	Rhipicephalus sanguineus	388	South Africa: Haakdoornlaagte	South Africa: Haakdoornlaagte	-34.6284	27.2517	Missing	Missing	32592812		R. linnaei
MK158999.1	Rhipicephalus sanguineus	388	South Africa: Haakdoornlaagte	South Africa: Haakdoornlaagte	-34.6284	27.2517	Missing	Missing	32592812		R. linnaei
MK159003.1	Rhipicephalus sanguineus	388	South Africa: Vosburg	South Africa: Vosburg	-30.5751	22.8797	Missing	Missing	32592812		R. linnaei
MW080155.1	Rhipicephalus sanguineus	395	South Africa: Springbok	South Africa: Springbok	-29.6661	17.8831	dog	Dog	33892098		R. linnaei
MK159005.1	Rhipicephalus sanguineus	388	South Africa: Kuilsville	South Africa: Kuilsville	-28.1888	23.5408	Missing	Missing	32592812		R. linnaei
KR909458.1	Rhipicephalus sanguineus	406	Argentina: Salta	Argentina: Salta	-25.1077	-64.3495	Missing	Missing	26100492		R. linnaei
KR909459.1	Rhipicephalus sanguineus	406	Argentina: Formosa	Argentina: Formosa	-24.5955	-60.429	Missing	Missing	26100492		R. linnaei
JX206980.1	Rhipicephalus sanguineus	405	Argentina: Juarez	Argentina: Juarez	-23.4683	-57.9554	Missing	Missing	22818199		R. linnaei
JX206981.1	Rhipicephalus sanguineus	405	Paraguay	Paraguay	-23.3166	-58.1693	Missing	Missing	22818199		R. linnaei
OR976129.1	Rhipicephalus sanguineus	459	Paraguay	Paraguay	-23.3166	-58.1693	dog	Dog	Missing		R. linnaei
OR976130.1	Rhipicephalus sanguineus	463	Paraguay	Paraguay	-23.3166	-58.1693	dog	Dog	Missing		R. linnaei
JX997392.1	Rhipicephalus sanguineus	427	Brazil: Rio_Claro	Brazil: Rio Claro	-22.41	-47.5604	Missing	Missing	Missing		R. linnaei
NC_060409.1	Rhipicephalus linnaei	14711	Australia: Queensland	Australia: Queensland	-22.1647	144.584	Canis familiaris (domestic dog)	Dog	33713653		R. linnaei
JX997391.1	Rhipicephalus sanguineus	428	Brazil: Jaboticabal	Brazil: Jaboticabal	-21.252	-48.3252	Missing	Missing	Missing		R. linnaei
MW810258.1	Rhipicephalus sanguineus	315	Chile: Iquique	Chile: Iquique	-20.2141	-70.1525	Canis lupus familiaris	Dog	Missing		R. linnaei
KX632154.1	Rhipicephalus sanguineus	428	Chile	Chile: Arica	-18.4845	-69.9161	Missing	Missing	29530468		R. linnaei
MW429382.1	Rhipicephalus linnaei	14717	Fiji: Viseisei	Fiji: Viseisei	-17.6649	177.418	Canis familiaris (domestic dog)	Dog	33713653		R. linnaei
EU346688.1	Rhipicephalus sanguineus	320	Brazil: Goiania, Goias	Brazil: Goiania, Goias	-16.6991	-49.2341	Missing	Missing	Missing		R. linnaei
KY413786.1	Rhipicephalus sanguineus	333	Zambia	Zambia	-14.5189	27.559	Missing	Missing	28495189		R. linnaei
EU918176.1	Rhipicephalus microplus	-	Missing	Missing			Missing	Missing	Missing		Outgroup
EU918193.1	Rhipicephalus decoloratus	-	Missing	Missing			Missing	Missing	Missing		Outgroup
KY413787.1	Rhipicephalus sanguineus	333	Zambia	Zambia	-14.5189	27.559	Missing	Missing	28495189		R. linnaei
KT382446.1	Rhipicephalus sanguineus	425	American Samoa	American Samoa	-14.2971	-170.713	Missing	Missing	27003273		R. linnaei
LC634578.1	Rhipicephalus camicasi	404	Zambia: Mpongwe	Zambia: Mpongwe	-13.5116	28.1561	Missing	Missing	Missing		R. linnaei
KX793742.1	Rhipicephalus sanguineus	411	Algeria	Algeria	35.8128	6.36892	Missing	Missing	28115024		R. sanguineus s.s.
MK030020.1	Rhipicephalus sanguineus	342	Brazil: Ji-Parana, RO	Brazil: Ji-Parana	-10.8778	-61.9278	Canis lupus familiaris	Dog	Missing		R. linnaei
GU553080.1	Rhipicephalus turanicus	359	South Africa	South Africa	-28.8166	24.9916	Missing	Missing	20858451		R. afranicus
MW805768.1	Rhipicephalus sanguineus	367	Algeria	Algeria: Bouira	36.3792	3.85942	Hedgehog Atelerix algirus	Hedgehog	Missing		R. sanguineus s.s.
MW805769.1	Rhipicephalus sanguineus	335	Algeria	Algeria: Bouira	36.3792	3.85942	Hedgehog Atelerix algirus	Hedgehog	Missing		R. sanguineus s.s.
MW805770.1	Rhipicephalus sanguineus	356	Algeria	Algeria: Bouira	36.3792	3.85942	Hedgehog Atelerix algirus	Hedgehog	Missing		R. sanguineus s.s.
MW805771.1	Rhipicephalus sanguineus	339	Algeria	Algeria: Bouira	36.3792	3.85942	Hedgehog Atelerix algirus	Hedgehog	Missing		R. sanguineus s.s.
MW805772.1	Rhipicephalus sanguineus	393	Algeria	Algeria: Bouira	36.3792	3.85942	Hedgehog Atelerix algirus	Hedgehog	Missing		R. sanguineus s.s.
MW805773.1	Rhipicephalus sanguineus	373	Algeria	Algeria: Bouira	36.3792	3.85942	Hedgehog Atelerix algirus	Hedgehog	Missing		R. sanguineus s.s.
MW805774.1	Rhipicephalus sanguineus	355	Algeria	Algeria: Bouira	36.3792	3.85942	Hedgehog Atelerix algirus	Hedgehog	Missing		R. sanguineus s.s.
MW805775.1	Rhipicephalus sanguineus	353	Algeria	Algeria: Bouira	36.3792	3.85942	Hedgehog Atelerix algirus	Hedgehog	Missing		R. sanguineus s.s.
JF979377.1	Rhipicephalus sanguineus	414	China	China	35.0001	105	Missing	Missing	22560314		R. turanicus s.s.
MW805776.1	Rhipicephalus sanguineus	359	Algeria	Algeria: Bouira	36.3792	3.85942	Hedgehog Atelerix algirus	Hedgehog	Missing		R. sanguineus s.s.
GU553078.1	Rhipicephalus sanguineus	357	Argentina	Argentina	-34.9965	-64.9673	Missing	Missing	20858451		R. sanguineus s.s.
KU498301.1	Rhipicephalus sanguineus sensu lato Rs3	405	Argentina	Argentina	-34.9965	-64.9673	Missing	Missing	27394145		R. sanguineus s.s.
KU498302.1	Rhipicephalus sanguineus sensu lato Rs129	405	Argentina	Argentina	-34.9965	-64.9673	Missing	Missing	27394145		R. sanguineus s.s.
MF805004.1	Rhipicephalus sanguineus	403	Argentina	Argentina	-34.9965	-64.9673	Missing	Missing	Missing		R. sanguineus s.s.
MN944885.1	Rhipicephalus sanguineus	302	Argentina	Argentina	-34.9965	-64.9673	Missing	Missing	32592812		R. sanguineus s.s.
MN944886.1	Rhipicephalus sanguineus	302	Argentina	Argentina	-34.9965	-64.9673	Missing	Missing	32592812		R. sanguineus s.s.
MW202406.1	Rhipicephalus sanguineus	446	Argentina	Argentina	-34.9965	-64.9673	Canis lupus familiaris	Dog	Missing		R. sanguineus s.s.
MW202408.1	Rhipicephalus sanguineus	446	Argentina	Argentina	-34.9965	-64.9673	Canis lupus familiaris	Dog	Missing		R. sanguineus s.s.
OQ408536.1	Rhipicephalus sanguineus	426	Argentina	Argentina	-34.9965	-64.9673	Missing	Missing	Missing		R. sanguineus s.s.
KR909454.1	Rhipicephalus sanguineus	404	Argentina: Chaco	Argentina: Chaco	-26.383	-60.8816	Missing	Missing	26100492		R. sanguineus s.s.
KR909456.1	Rhipicephalus sanguineus	404	Argentina: Chaco	Argentina: Chaco	-26.383	-60.8816	Missing	Missing	26100492		R. sanguineus s.s.
KR909457.1	Rhipicephalus sanguineus	404	Argentina: Chaco	Argentina: Chaco	-26.383	-60.8816	Missing	Missing	26100492		R. sanguineus s.s.
GU553074.1	Rhipicephalus sanguineus	359	Brazil	Brazil	-10.3333	-53.2	Missing	Missing	20858451		R. linnaei
GU553075.1	Rhipicephalus sanguineus	359	Brazil	Brazil	-10.3333	-53.2	Missing	Missing	20858451		R. linnaei
KR653222.1	Rhipicephalus sanguineus	407	Brazil	Brazil	-10.3333	-53.2	Missing	Missing	26467462		R. linnaei
KR653223.1	Rhipicephalus sanguineus	407	Brazil	Brazil	-10.3333	-53.2	Missing	Missing	26467462		R. linnaei
MT152825.1	Rhipicephalus sanguineus	415	Argentina: Concordia	Argentina: Concordia	-31.3402	-58.0264	dog	Dog	Missing		R. sanguineus s.s.
KT382448.1	Rhipicephalus sanguineus	425	Brazil	Brazil	-10.3333	-53.2	Missing	Missing	27003273		R. linnaei
MF187515.1	Rhipicephalus sanguineus	431	Brazil	Brazil	-10.3333	-53.2	Missing	Missing	Missing		R. linnaei
MG793426.1	Rhipicephalus sanguineus	386	Brazil	Brazil	-10.3333	-53.2	Missing	Missing	Missing		R. linnaei
MG793427.1	Rhipicephalus sanguineus	398	Brazil	Brazil	-10.3333	-53.2	Missing	Missing	Missing		R. linnaei
MG793428.1	Rhipicephalus sanguineus	398	Brazil	Brazil	-10.3333	-53.2	Missing	Missing	Missing		R. linnaei
MG793429.1	Rhipicephalus sanguineus	377	Brazil	Brazil	-10.3333	-53.2	Missing	Missing	Missing		R. linnaei
KR909455.1	Rhipicephalus sanguineus	404	Argentina: Misiones	Argentina: Misiones	-26.7372	-54.4315	Missing	Missing	26100492		R. sanguineus s.s.
MG793430.1	Rhipicephalus sanguineus	391	Brazil	Brazil	-10.3333	-53.2	Missing	Missing	Missing		R. linnaei
KC203362.1	Rhipicephalus sanguineus	430	China: Hebei province	China: Hebei province	39	116	Missing	Missing	24589289		R. turanicus s.s.
MG793431.1	Rhipicephalus sanguineus	397	Brazil	Brazil	-10.3333	-53.2	Missing	Missing	Missing		R. linnaei
KF219730.1	Rhipicephalus sanguineus	388	Missing	Missing			Missing	Missing	Missing		R. rutilus
KF219731.1	Rhipicephalus sanguineus	388	Missing	Missing			Missing	Missing	Missing		R. rutilus
KF219732.1	Rhipicephalus sanguineus	438	Missing	Missing			Missing	Missing	Missing		R. rutilus
KF219733.1	Rhipicephalus turanicus	437	Missing	Missing			Missing	Missing	Missing		R. turanicus s.s.
KF219734.1	Rhipicephalus turanicus	380	Missing	Missing			Missing	Missing	Missing		R. turanicus s.s.
KF219735.1	Rhipicephalus turanicus	383	Missing	Missing			Missing	Missing	Missing		R. turanicus s.s.
KF219736.1	Rhipicephalus turanicus	372	Missing	Missing			Missing	Missing	Missing		R. turanicus s.s.
KF547984.1	Rhipicephalus turanicus	416	China: Yiningxian	China: Yiningxian	39.5141	112.605	Missing	Missing	26337627		R. turanicus s.s.
KF547987.1	Rhipicephalus turanicus	426	China: Yiningxian	China: Yiningxian	39.5141	112.605	Missing	Missing	26337627		R. turanicus s.s.
KF547988.1	Rhipicephalus turanicus	421	China: Fukang	China: Fukang	44.5043	88.2751	Missing	Missing	26337627		R. turanicus s.s.
KF547989.1	Rhipicephalus turanicus	425	China: Yiningxian	China: Yiningxian	39.5141	112.605	Missing	Missing	26337627		R. turanicus s.s.
KJ814006.1	Rhipicephalus sanguineus	393	Italy	Italy	42.6384	12.6743	Missing	Missing	Missing		R. secundus
KP400540.1	Rhipicephalus sanguineus	426	China: Alashankou	China: Alashankou	45.1707	82.5669	Missing	Missing	Missing		R. pumilio
KP400541.1	Rhipicephalus sanguineus	428	China: Alashankou	China: Alashankou	45.1707	82.5669	Missing	Missing	Missing		R. pumilio
KP400542.1	Rhipicephalus sanguineus	413	China: Alashankou	China: Alashankou	45.1707	82.5669	Missing	Missing	Missing		R. pumilio
KP400544.1	Rhipicephalus sanguineus	427	China: Alashankou	China: Alashankou	45.1707	82.5669	Missing	Missing	Missing		R. pumilio
MG793432.1	Rhipicephalus sanguineus	389	Brazil	Brazil	-10.3333	-53.2	Missing	Missing	Missing		R. linnaei
MG793433.1	Rhipicephalus sanguineus	408	Brazil	Brazil	-10.3333	-53.2	Missing	Missing	Missing		R. linnaei
KP866202.1	Rhipicephalus sanguineus	396	Russia: Rostov region, Rostov-on-Don	Russia: Rostov region, Rostov-on-Don	47.261	39.628	Homo sapiens	Human	26443685		R. rossicus
KP866203.1	Rhipicephalus sanguineus	395	Russia: East Siberia, Irkutsk	Russia: East Siberia, Irkutsk	52.2983	104.267	Homo sapiens	Human	26443685		R. turanicus s.s.
KR053306.1	Rhipicephalus turanicus	385	China: Alashankou Xinjiang	China: Alashankou Xinjiang	45.1707	82.5669	Missing	Missing	Missing		R. turanicus s.s.
MG793434.1	Rhipicephalus sanguineus	397	Brazil	Brazil	-10.3333	-53.2	Missing	Missing	Missing		R. linnaei
MG793435.1	Rhipicephalus sanguineus	394	Brazil	Brazil	-10.3333	-53.2	Missing	Missing	Missing		R. linnaei
KR809581.1	Rhipicephalus turanicus	455	China	China	35.0001	105	Missing	Missing	26055661		R. turanicus s.s.
KR870984.1	Rhipicephalus sanguineus	454	Turkey	Turkey	38.9598	34.925	Missing	Missing	Missing		R. rutilus
KR870985.1	Rhipicephalus turanicus	432	Turkey	Turkey	38.9598	34.925	Missing	Missing	Missing		R. secundus
KX533942.1	Rhipicephalus sanguineus	405	Brazil	Brazil	-10.3333	-53.2	dog	Dog	Missing		R. sanguineus s.s.
MF477856.1	Rhipicephalus sanguineus	401	Brazil: Barra do Quarai, RS	Brazil: Barra do Quarai	-30.2089	-57.5505	Missing	Missing	Missing		R. sanguineus s.s.
GU553077.1	Rhipicephalus sanguineus	357	Chile	Chile	-31.7613	-71.3188	Missing	Missing	20858451		R. sanguineus s.s.
KX632153.1	Rhipicephalus sanguineus	424	Chile	Chile	-31.7613	-71.3188	Missing	Missing	Missing		R. sanguineus s.s.
MF425947.1	Rhipicephalus linnaei	324	Angola: Luanda.	Angola: Luanda	-8.82727	13.244	Missing	Missing	29605833		R. linnaei
MF425977.1	Rhipicephalus linnaei	348	Angola: Luanda.	Angola: Luanda	-8.82727	13.244	Missing	Missing	29605833		R. linnaei
KT382445.1	Rhipicephalus turanicus	424	Afghanistan	Afghanistan	33.768	66.2385	Missing	Missing	27003273		R. turanicus s.s.
MF425978.1	Rhipicephalus linnaei	337	Angola: Luanda.	Angola: Luanda	-8.82727	13.244	Missing	Missing	29605833		R. linnaei
MF425979.1	Rhipicephalus linnaei	334	Angola: Luanda.	Angola: Luanda	-8.82727	13.244	Missing	Missing	29605833		R. linnaei
MF425981.1	Rhipicephalus linnaei	338	Angola: Luanda.	Angola: Luanda	-8.82727	13.244	Missing	Missing	29605833		R. linnaei
EU346682.1	Rhipicephalus sanguineus	316	Brazil: Porto Velho, Rondonia	Brazil: Porto Velho, Rondonia	-8.75645	-63.9328	Missing	Missing	Missing		R. linnaei
KX632155.1	Rhipicephalus sanguineus	429	Chile	Chile	-31.7613	-71.3188	Missing	Missing	Missing		R. sanguineus s.s.
OM978263.1	Rhipicephalus sanguineus	378	Tanzania	Tanzania	-6.52471	35.7878	cattle	Cattle	Missing		R. linnaei
MN685290.1	Rhipicephalus sanguineus	308	Indonesia	Indonesia	-2.48338	117.89	Felis catus	Cat	Missing		R. linnaei
KT382455.1	Rhipicephalus sanguineus	425	Israel	Israel	30.8124	34.8595	Missing	Missing	27003273		R. rutilus
MN685291.1	Rhipicephalus sanguineus	307	Indonesia	Indonesia	-2.48338	117.89	Canis lupus familiaris	Dog	Missing		R. linnaei
KT382459.1	Rhipicephalus turanicus	424	Kyrgyzstan	Kyrgyzstan	42.4858	74.7146	Missing	Missing	27003273		R. turanicus s.s.
KX632156.1	Rhipicephalus sanguineus	430	Chile	Chile	-31.7613	-71.3188	Missing	Missing	Missing		R. sanguineus s.s.
MZ393412.1	Rhipicephalus sanguineus	371	Chile: Eastern Island	Chile: Eastern Island	-27.126	-109.339	dog	Dog	Missing		R. sanguineus s.s.
MT551045.1	Rhipicephalus sanguineus	355	Chile: Osorno	Chile: Osorno	-40.5732	-73.1358	Canis lupus familiaris	Dog	Missing		R. sanguineus s.s.
MN685292.1	Rhipicephalus sanguineus	307	Indonesia	Indonesia	-2.48338	117.89	Canis lupus familiaris	Dog	Missing		R. linnaei
MN685293.1	Rhipicephalus sanguineus	310	Indonesia	Indonesia	-2.48338	117.89	Canis lupus familiaris	Dog	Missing		R. linnaei
MN685294.1	Rhipicephalus sanguineus	311	Indonesia	Indonesia	-2.48338	117.89	Canis lupus familiaris	Dog	Missing		R. linnaei
KT989236.1	Rhipicephalus sanguineus	383	Singapore	Singapore	1.35711	103.819	Missing	Missing	Missing		R. linnaei
KT989237.1	Rhipicephalus sanguineus	383	Singapore	Singapore	1.35711	103.819	Missing	Missing	Missing		R. linnaei
KT989238.1	Rhipicephalus sanguineus	383	Singapore	Singapore	1.35711	103.819	Missing	Missing	Missing		R. linnaei
KT989239.1	Rhipicephalus sanguineus	383	Singapore	Singapore	1.35711	103.819	Missing	Missing	Missing		R. linnaei
KT989240.1	Rhipicephalus sanguineus	383	Singapore	Singapore	1.35711	103.819	Missing	Missing	Missing		R. linnaei
KT989241.1	Rhipicephalus sanguineus	383	Singapore	Singapore	1.35711	103.819	Missing	Missing	Missing		R. linnaei
KT989242.1	Rhipicephalus sanguineus	382	Singapore	Singapore	1.35711	103.819	Missing	Missing	Missing		R. linnaei
KT989243.1	Rhipicephalus sanguineus	383	Singapore	Singapore	1.35711	103.819	Missing	Missing	Missing		R. linnaei
KT989244.1	Rhipicephalus sanguineus	383	Singapore	Singapore	1.35711	103.819	Missing	Missing	Missing		R. linnaei
KT989245.1	Rhipicephalus sanguineus	383	Singapore	Singapore	1.35711	103.819	Missing	Missing	Missing		R. linnaei
KT989246.1	Rhipicephalus sanguineus	383	Singapore	Singapore	1.35711	103.819	Missing	Missing	Missing		R. linnaei
KT989247.1	Rhipicephalus sanguineus	383	Singapore	Singapore	1.35711	103.819	Missing	Missing	Missing		R. linnaei
KT989248.1	Rhipicephalus sanguineus	383	Singapore	Singapore	1.35711	103.819	Missing	Missing	Missing		R. linnaei
KT989249.1	Rhipicephalus sanguineus	383	Singapore	Singapore	1.35711	103.819	Missing	Missing	Missing		R. linnaei
KT989250.1	Rhipicephalus sanguineus	383	Singapore	Singapore	1.35711	103.819	Missing	Missing	Missing		R. linnaei
KT989251.1	Rhipicephalus sanguineus	383	Singapore	Singapore	1.35711	103.819	Missing	Missing	Missing		R. linnaei
KT989252.1	Rhipicephalus sanguineus	383	Singapore	Singapore	1.35711	103.819	Missing	Missing	Missing		R. linnaei
KT989253.1	Rhipicephalus sanguineus	383	Singapore	Singapore	1.35711	103.819	Missing	Missing	Missing		R. linnaei
KT989254.1	Rhipicephalus sanguineus	383	Singapore	Singapore	1.35711	103.819	Missing	Missing	Missing		R. linnaei
KT989255.1	Rhipicephalus sanguineus	383	Singapore	Singapore	1.35711	103.819	Missing	Missing	Missing		R. linnaei
KT989256.1	Rhipicephalus sanguineus	382	Singapore	Singapore	1.35711	103.819	Missing	Missing	Missing		R. linnaei
KT989257.1	Rhipicephalus sanguineus	383	Singapore	Singapore	1.35711	103.819	Missing	Missing	Missing		R. linnaei
KT989258.1	Rhipicephalus sanguineus	383	Singapore	Singapore	1.35711	103.819	Missing	Missing	Missing		R. linnaei
KT989259.1	Rhipicephalus sanguineus	382	Singapore	Singapore	1.35711	103.819	Missing	Missing	Missing		R. linnaei
KT989260.1	Rhipicephalus sanguineus	383	Singapore	Singapore	1.35711	103.819	Missing	Missing	Missing		R. linnaei
KT989261.1	Rhipicephalus sanguineus	383	Singapore	Singapore	1.35711	103.819	Missing	Missing	Missing		R. linnaei
KT989262.1	Rhipicephalus sanguineus	382	Singapore	Singapore	1.35711	103.819	Missing	Missing	Missing		R. linnaei
KT989263.1	Rhipicephalus sanguineus	383	Singapore	Singapore	1.35711	103.819	Missing	Missing	Missing		R. linnaei
KT989264.1	Rhipicephalus sanguineus	383	Singapore	Singapore	1.35711	103.819	Missing	Missing	Missing		R. linnaei
KT989265.1	Rhipicephalus sanguineus	383	Singapore	Singapore	1.35711	103.819	Missing	Missing	Missing		R. linnaei
KT989266.1	Rhipicephalus sanguineus	383	Singapore	Singapore	1.35711	103.819	Missing	Missing	Missing		R. linnaei
KT989267.1	Rhipicephalus sanguineus	383	Singapore	Singapore	1.35711	103.819	Missing	Missing	Missing		R. linnaei
KT989268.1	Rhipicephalus sanguineus	383	Singapore	Singapore	1.35711	103.819	Missing	Missing	Missing		R. linnaei
KT989269.1	Rhipicephalus sanguineus	383	Singapore	Singapore	1.35711	103.819	Missing	Missing	Missing		R. linnaei
KT989270.1	Rhipicephalus sanguineus	383	Singapore	Singapore	1.35711	103.819	Missing	Missing	Missing		R. linnaei
KT989271.1	Rhipicephalus sanguineus	383	Singapore	Singapore	1.35711	103.819	Missing	Missing	Missing		R. linnaei
KT989272.1	Rhipicephalus sanguineus	383	Singapore	Singapore	1.35711	103.819	Missing	Missing	Missing		R. linnaei
KT989273.1	Rhipicephalus sanguineus	383	Singapore	Singapore	1.35711	103.819	Missing	Missing	Missing		R. linnaei
KT989274.1	Rhipicephalus sanguineus	383	Singapore	Singapore	1.35711	103.819	Missing	Missing	Missing		R. linnaei
KT989275.1	Rhipicephalus sanguineus	383	Singapore	Singapore	1.35711	103.819	Missing	Missing	Missing		R. linnaei
KT989276.1	Rhipicephalus sanguineus	382	Singapore	Singapore	1.35711	103.819	Missing	Missing	Missing		R. linnaei
KT989277.1	Rhipicephalus sanguineus	383	Singapore	Singapore	1.35711	103.819	Missing	Missing	Missing		R. linnaei
KT989278.1	Rhipicephalus sanguineus	382	Singapore	Singapore	1.35711	103.819	Missing	Missing	Missing		R. linnaei
KT989279.1	Rhipicephalus sanguineus	382	Singapore	Singapore	1.35711	103.819	Missing	Missing	Missing		R. linnaei
KT989280.1	Rhipicephalus sanguineus	382	Singapore	Singapore	1.35711	103.819	Missing	Missing	Missing		R. linnaei
KT989281.1	Rhipicephalus sanguineus	382	Singapore	Singapore	1.35711	103.819	Missing	Missing	Missing		R. linnaei
KT989282.1	Rhipicephalus sanguineus	383	Singapore	Singapore	1.35711	103.819	Missing	Missing	Missing		R. linnaei
KT989283.1	Rhipicephalus sanguineus	383	Singapore	Singapore	1.35711	103.819	Missing	Missing	Missing		R. linnaei
KT989284.1	Rhipicephalus sanguineus	382	Singapore	Singapore	1.35711	103.819	Missing	Missing	Missing		R. linnaei
KT989285.1	Rhipicephalus sanguineus	381	Singapore	Singapore	1.35711	103.819	Missing	Missing	Missing		R. linnaei
KT989286.1	Rhipicephalus sanguineus	382	Singapore	Singapore	1.35711	103.819	Missing	Missing	Missing		R. linnaei
KT989287.1	Rhipicephalus sanguineus	383	Singapore	Singapore	1.35711	103.819	Missing	Missing	Missing		R. linnaei
KT989288.1	Rhipicephalus sanguineus	383	Singapore	Singapore	1.35711	103.819	Missing	Missing	Missing		R. linnaei
KT989289.1	Rhipicephalus sanguineus	383	Singapore	Singapore	1.35711	103.819	Missing	Missing	Missing		R. linnaei
KT989290.1	Rhipicephalus sanguineus	383	Singapore	Singapore	1.35711	103.819	Missing	Missing	Missing		R. linnaei
KT989291.1	Rhipicephalus sanguineus	383	Singapore	Singapore	1.35711	103.819	Missing	Missing	Missing		R. linnaei
KT989292.1	Rhipicephalus sanguineus	383	Singapore	Singapore	1.35711	103.819	Missing	Missing	Missing		R. linnaei
KT989293.1	Rhipicephalus sanguineus	383	Singapore	Singapore	1.35711	103.819	Missing	Missing	Missing		R. linnaei
KT989294.1	Rhipicephalus sanguineus	382	Singapore	Singapore	1.35711	103.819	Missing	Missing	Missing		R. linnaei
KT989295.1	Rhipicephalus sanguineus	382	Singapore	Singapore	1.35711	103.819	Missing	Missing	Missing		R. linnaei
KT989296.1	Rhipicephalus sanguineus	382	Singapore	Singapore	1.35711	103.819	Missing	Missing	Missing		R. linnaei
KT989297.1	Rhipicephalus sanguineus	383	Singapore	Singapore	1.35711	103.819	Missing	Missing	Missing		R. linnaei
KT989298.1	Rhipicephalus sanguineus	383	Singapore	Singapore	1.35711	103.819	Missing	Missing	Missing		R. linnaei
KT989299.1	Rhipicephalus sanguineus	382	Singapore	Singapore	1.35711	103.819	Missing	Missing	Missing		R. linnaei
KT989300.1	Rhipicephalus sanguineus	383	Singapore	Singapore	1.35711	103.819	Missing	Missing	Missing		R. linnaei
KT989301.1	Rhipicephalus sanguineus	383	Singapore	Singapore	1.35711	103.819	Missing	Missing	Missing		R. linnaei
KT989302.1	Rhipicephalus sanguineus	382	Singapore	Singapore	1.35711	103.819	Missing	Missing	Missing		R. linnaei
KT989303.1	Rhipicephalus sanguineus	382	Singapore	Singapore	1.35711	103.819	Missing	Missing	Missing		R. linnaei
KU183522.1	Rhipicephalus turanicus	397	China	China	35.0001	105	Missing	Missing	Missing		R. turanicus s.s.
KU183523.1	Rhipicephalus turanicus	397	China	China	35.0001	105	Missing	Missing	Missing		R. turanicus s.s.
KU183524.1	Rhipicephalus turanicus	397	China	China	35.0001	105	Missing	Missing	Missing		R. turanicus s.s.
KU183525.1	Rhipicephalus sanguineus	435	China	China	35.0001	105	Missing	Missing	Missing		R. pumilio
KU183526.1	Rhipicephalus sanguineus	435	China	China	35.0001	105	Missing	Missing	Missing		R. rossicus
KU183527.1	Rhipicephalus sanguineus	435	China	China	35.0001	105	Missing	Missing	Missing		R. pumilio
KU183528.1	Rhipicephalus sanguineus	435	China	China	35.0001	105	Missing	Missing	Missing		R. pumilio
KU183529.1	Rhipicephalus sanguineus	435	China	China	35.0001	105	Missing	Missing	Missing		R. pumilio
KU183530.1	Rhipicephalus sanguineus	435	China	China	35.0001	105	Missing	Missing	Missing		R. pumilio
KU198404.1	Rhipicephalus sanguineus	443	Egypt: Abbassia	Egypt: Abbassia	30.0728	31.2841	dog	Dog	Missing		R. rutilus
KU364373.1	Rhipicephalus turanicus	399	China: Xinjiang	China: Xinjiang	42.4805	85.4633	bashbay sheep	Goat/Sheep	Missing		R. turanicus s.s.
KU364374.1	Rhipicephalus turanicus	394	China: Xinjiang	China: Xinjiang	42.4805	85.4633	bashbay sheep	Goat/Sheep	Missing		R. turanicus s.s.
KU364375.1	Rhipicephalus turanicus	392	China: Xinjiang	China: Xinjiang	42.4805	85.4633	bashbay sheep	Goat/Sheep	Missing		R. turanicus s.s.
MW509948.1	Rhipicephalus sanguineus	397	Chile: Region Metropolitana	Chile: Region Metropolitana	-33.5739	-70.6206	Canis lupus familiaris	Dog	Missing		R. sanguineus s.s.
MW509949.1	Rhipicephalus sanguineus	397	Chile: Region Metropolitana	Chile: Region Metropolitana	-33.5739	-70.6206	Canis lupus familiaris	Dog	Missing		R. sanguineus s.s.
MW509950.1	Rhipicephalus sanguineus	397	Chile: Region Metropolitana	Chile: Region Metropolitana	-33.5739	-70.6206	Canis lupus familiaris	Dog	Missing		R. sanguineus s.s.
MW509951.1	Rhipicephalus sanguineus	397	Chile: Region Metropolitana	Chile: Region Metropolitana	-33.5739	-70.6206	Canis lupus familiaris	Dog	Missing		R. sanguineus s.s.
MT551042.1	Rhipicephalus sanguineus	359	Chile: Valdivia	Chile: Valdivia	-39.8141	-73.246	Canis lupus familiaris	Dog	Missing		R. sanguineus s.s.
MT551043.1	Rhipicephalus sanguineus	358	Chile: Valdivia	Chile: Valdivia	-39.8141	-73.246	Canis lupus familiaris	Dog	Missing		R. sanguineus s.s.
KU513962.1	Rhipicephalus pusillus	327	Missing	Missing			Missing	Missing	28165138		R. pusillus
KU664352.1	Rhipicephalus turanicus	385	Missing	Missing			Missing	Missing	27050755		R. secundus
KU664353.1	Rhipicephalus turanicus	385	Missing	Missing			Missing	Missing	27050755		R. secundus
KU664354.1	Rhipicephalus turanicus	385	Missing	Missing			Missing	Missing	27050755		R. secundus
KU664355.1	Rhipicephalus turanicus	385	Missing	Missing			Missing	Missing	27050755		R. secundus
KU664356.1	Rhipicephalus turanicus	385	Missing	Missing			Missing	Missing	27050755		R. secundus
KU664357.1	Rhipicephalus turanicus	385	Missing	Missing			Missing	Missing	27050755		R. secundus
KU664358.1	Rhipicephalus turanicus	385	Missing	Missing			Missing	Missing	27050755		R. secundus
KU664359.1	Rhipicephalus turanicus	385	Missing	Missing			Missing	Missing	27050755		R. secundus
KU664360.1	Rhipicephalus turanicus	385	Missing	Missing			Missing	Missing	27050755		R. secundus
KU664361.1	Rhipicephalus turanicus	385	Missing	Missing			Missing	Missing	27050755		R. secundus
KU664362.1	Rhipicephalus turanicus	385	Missing	Missing			Missing	Missing	27050755		R. secundus
KU664363.1	Rhipicephalus turanicus	385	Missing	Missing			Missing	Missing	27050755		R. secundus
KU664364.1	Rhipicephalus turanicus	385	Missing	Missing			Missing	Missing	27050755		R. secundus
KU664365.1	Rhipicephalus sanguineus	385	Missing	Missing			Missing	Missing	27050755		R. rutilus
KU664366.1	Rhipicephalus turanicus	385	Missing	Missing			Missing	Missing	27050755		R. secundus
KU664367.1	Rhipicephalus turanicus	385	Missing	Missing			Missing	Missing	27050755		R. secundus
KT989304.1	Rhipicephalus sanguineus	383	Singapore	Singapore	1.35711	103.819	Missing	Missing	Missing		R. linnaei
KT989305.1	Rhipicephalus sanguineus	382	Singapore	Singapore	1.35711	103.819	Missing	Missing	Missing		R. linnaei
KU880552.1	Rhipicephalus turanicus	399	China: Xinjiang	China: Xinjiang	42.4805	85.4633	Missing	Missing	Missing		R. turanicus s.s.
KU880613.1	Rhipicephalus sanguineus	383	China: Xinjiang	China: Xinjiang	42.4805	85.4633	Missing	Missing	Missing		R. pumilio
KU880614.1	Rhipicephalus sanguineus	383	China: Xinjiang	China: Xinjiang	42.4805	85.4633	Missing	Missing	Missing		R. rossicus
MT551044.1	Rhipicephalus sanguineus	352	Chile: Valdivia	Chile: Valdivia	-39.8141	-73.246	Canis lupus familiaris	Dog	Missing		R. sanguineus s.s.
KX553960.1	Rhipicephalus sanguineus	431	Missing	Missing			Missing	Missing	27842608		R. secundus
MT551046.1	Rhipicephalus sanguineus	375	Chile: Valdivia	Chile: Valdivia	-39.8141	-73.246	Canis lupus familiaris	Dog	Missing		R. sanguineus s.s.
MN685289.1	Rhipicephalus sanguineus	323	China	China	35.0001	105	Canis lupus familiaris	Dog	Missing		R. sanguineus s.s.
MN685304.1	Rhipicephalus sanguineus	311	Singapore	Singapore	1.35711	103.819	Felis catus	Cat	Missing		R. linnaei
MG651945.1	Rhipicephalus sanguineus	439	China: Aral, Xinjiang	China: Aral, Xinjiang	40.4994	81.2453	sheep	Goat/Sheep	Missing		R. sanguineus s.s.
KX793724.1	Rhipicephalus sanguineus	411	Croatia	Croatia	45.3658	15.6575	Missing	Missing	28115024		R. sanguineus s.s.
KU746973.1	Rhipicephalus camicasi	306	Kenya	Kenya	1.44197	38.4314	Canis familiaris	Dog	Missing		R. linnaei
KX793743.1	Rhipicephalus sanguineus	413	Kenya	Kenya	1.44197	38.4314	Missing	Missing	28115024		R. linnaei
MH481868.1	Rhipicephalus sanguineus	364	Malaysia: Johore	Malaysia: Johore	2.02288	103.311	Missing	Missing	Missing		R. linnaei
MZ960023.1	Rhipicephalus sanguineus	420	Colombia: La Sierra, Cauca	Colombia: La Sierra, Cauca	2.18706	-76.7554	canine	Dog	Missing		R. linnaei
MZ960024.1	Rhipicephalus sanguineus	421	Colombia: La Sierra, Cauca	Colombia: La Sierra, Cauca	2.18706	-76.7554	canine	Dog	Missing		R. linnaei
MZ960025.1	Rhipicephalus sanguineus	420	Colombia: La Sierra, Cauca	Colombia: La Sierra, Cauca	2.18706	-76.7554	canine	Dog	Missing		R. linnaei
MZ960026.1	Rhipicephalus sanguineus	420	Colombia: La Sierra, Cauca	Colombia: La Sierra, Cauca	2.18706	-76.7554	canine	Dog	Missing		R. linnaei
MZ960027.1	Rhipicephalus sanguineus	422	Colombia: La Sierra, Cauca	Colombia: La Sierra, Cauca	2.18706	-76.7554	canine	Dog	Missing		R. linnaei
MZ960028.1	Rhipicephalus sanguineus	420	Colombia: La Sierra, Cauca	Colombia: La Sierra, Cauca	2.18706	-76.7554	canine	Dog	Missing		R. linnaei
MZ960029.1	Rhipicephalus sanguineus	420	Colombia: La Sierra, Cauca	Colombia: La Sierra, Cauca	2.18706	-76.7554	canine	Dog	Missing		R. linnaei
MZ960030.1	Rhipicephalus sanguineus	427	Colombia: La Sierra, Cauca	Colombia: La Sierra, Cauca	2.18706	-76.7554	canine	Dog	Missing		R. linnaei
MZ960031.1	Rhipicephalus sanguineus	420	Colombia: La Sierra, Cauca	Colombia: La Sierra, Cauca	2.18706	-76.7554	canine	Dog	Missing		R. linnaei
MZ960032.1	Rhipicephalus sanguineus	420	Colombia: La Sierra, Cauca	Colombia: La Sierra, Cauca	2.18706	-76.7554	canine	Dog	Missing		R. linnaei
MZ960033.1	Rhipicephalus sanguineus	420	Colombia: La Sierra, Cauca	Colombia: La Sierra, Cauca	2.18706	-76.7554	canine	Dog	Missing		R. linnaei
KX793725.1	Rhipicephalus sanguineus	411	Croatia	Croatia	45.3658	15.6575	Missing	Missing	28115024		R. sanguineus s.s.
KX793718.1	Rhipicephalus sanguineus	412	Serbia	Serbia	44.0243	21.0766	Missing	Missing	28115024		R. rutilus
KX793719.1	Rhipicephalus sanguineus	412	Serbia	Serbia	44.0243	21.0766	Missing	Missing	28115024		R. rutilus
KX793726.1	Rhipicephalus sanguineus	411	Croatia	Croatia	45.3658	15.6575	Missing	Missing	28115024		R. sanguineus s.s.
KX793721.1	Rhipicephalus turanicus	412	Montenegro	Montenegro	42.0541	17.8216	Missing	Missing	28115024		R. secundus
KX793722.1	Rhipicephalus sanguineus	412	Serbia	Serbia	44.0243	21.0766	Missing	Missing	28115024		R. rutilus
KX793723.1	Rhipicephalus turanicus	412	Croatia	Croatia	45.3658	15.6575	Missing	Missing	28115024		R. secundus
KX793727.1	Rhipicephalus sanguineus	411	Croatia	Croatia	45.3658	15.6575	Missing	Missing	28115024		R. sanguineus s.s.
KX793729.1	Rhipicephalus sanguineus	411	Croatia	Croatia	45.3658	15.6575	Missing	Missing	28115024		R. sanguineus s.s.
KX793730.1	Rhipicephalus sanguineus	411	Croatia	Croatia	45.3658	15.6575	Missing	Missing	28115024		R. sanguineus s.s.
KX793731.1	Rhipicephalus sanguineus	411	Croatia	Croatia	45.3658	15.6575	Missing	Missing	28115024		R. sanguineus s.s.
KX793728.1	Rhipicephalus turanicus	412	Croatia	Croatia	45.3658	15.6575	Missing	Missing	28115024		R. secundus
MK343701.1	Rhipicephalus sanguineus	319	Croatia	Croatia	45.3658	15.6575	Missing	Missing	30675670		R. sanguineus s.s.
OP326211.1	Rhipicephalus sanguineus	431	Croatia: Istrien	Croatia: Istrien	45.1934	13.9151	dog	Dog	Missing		R. sanguineus s.s.
OP326215.1	Rhipicephalus sanguineus	431	Croatia: Istrien	Croatia: Istrien	45.1934	13.9151	dog	Dog	Missing		R. sanguineus s.s.
KX793732.1	Rhipicephalus rossicus	413	Romania	Romania	45.9852	24.6859	Missing	Missing	28115024		R. rossicus
KX793733.1	Rhipicephalus rossicus	413	Romania	Romania	45.9852	24.6859	Missing	Missing	28115024		R. rossicus
OP326210.1	Rhipicephalus sanguineus	431	Croatia: Pag	Croatia: Pag	44.4966	14.9462	dog	Dog	Missing		R. sanguineus s.s.
JQ362399.1	Rhipicephalus sanguineus	319	France	France	46.6034	1.88833	dog	Dog	22342131		R. sanguineus s.s.
JQ362400.1	Rhipicephalus sanguineus	319	France	France	46.6034	1.88833	dog	Dog	22342131		R. sanguineus s.s.
JQ362401.1	Rhipicephalus sanguineus	319	France	France	46.6034	1.88833	dog	Dog	22342131		R. sanguineus s.s.
JQ362403.1	Rhipicephalus sanguineus	320	France	France	46.6034	1.88833	dog	Dog	22342131		R. sanguineus s.s.
KX793739.1	Rhipicephalus sanguineus	412	Serbia	Serbia	44.0243	21.0766	Missing	Missing	28115024		R. rutilus
KX793740.1	Rhipicephalus sanguineus	412	Greece	Europe: Greece	40.2693	22.5952	Missing	Missing	28115024		R. rutilus
JQ362404.1	Rhipicephalus sanguineus	319	France	France	46.6034	1.88833	dog	Dog	22342131		R. sanguineus s.s.
JQ362405.1	Rhipicephalus sanguineus	319	France	France	46.6034	1.88833	dog	Dog	22342131		R. sanguineus s.s.
MZ960034.1	Rhipicephalus sanguineus	420	Colombia: La Sierra, Cauca	Colombia: La Sierra, Cauca	2.18706	-76.7554	canine	Dog	Missing		R. linnaei
MH481867.1	Rhipicephalus sanguineus	364	Malaysia: Malacca	Malaysia: Malacca	2.32937	102.288	Missing	Missing	Missing		R. linnaei
MZ960035.1	Rhipicephalus sanguineus	420	Colombia: Tambo, Cauca	Colombia: Tambo, Cauca	2.56833	-76.7814	canine	Dog	Missing		R. linnaei
KX793746.1	Rhipicephalus sanguineus	413	Romania	Romania	45.9852	24.6859	Missing	Missing	28115024		R. rutilus
KY069269.1	Rhipicephalus turanicus	458	China: Shihezi	China: Shihezi	44.3017	86.0776	pet dog	Dog	Missing		R. turanicus s.s.
KY111472.1	Rhipicephalus rossicus	379	Romania	Romania	45.9852	24.6859	Missing	Missing	Missing		R. rossicus
KY111473.1	Rhipicephalus turanicus	400	Turkmenistan	Turkmenistan	39.3764	59.3925	Missing	Missing	Missing		R. secundus
KY111474.1	Rhipicephalus turanicus	401	Afghanistan	Afghanistan	33.768	66.2385	Missing	Missing	Missing		R. turanicus s.l.
KY231932.1	Rhipicephalus pusillus	413	Spain	Spain	39.3261	-4.83798	Missing	Missing	Missing	Y	R. pusillus
MZ960036.1	Rhipicephalus sanguineus	420	Colombia: Tambo, Cauca	Colombia: Tambo, Cauca	2.56833	-76.7814	canine	Dog	Missing		R. linnaei
MZ960037.1	Rhipicephalus sanguineus	420	Colombia: Tambo, Cauca	Colombia: Tambo, Cauca	2.56833	-76.7814	canine	Dog	Missing		R. linnaei
MZ960038.1	Rhipicephalus sanguineus	420	Colombia: Tambo, Cauca	Colombia: Tambo, Cauca	2.56833	-76.7814	canine	Dog	Missing		R. linnaei
MZ960039.1	Rhipicephalus sanguineus	420	Colombia: Tambo, Cauca	Colombia: Tambo, Cauca	2.56833	-76.7814	canine	Dog	Missing		R. linnaei
MZ960040.1	Rhipicephalus sanguineus	420	Colombia: Tambo, Cauca	Colombia: Tambo, Cauca	2.56833	-76.7814	canine	Dog	Missing		R. linnaei
MZ960041.1	Rhipicephalus sanguineus	420	Colombia: Tambo, Cauca	Colombia: Tambo, Cauca	2.56833	-76.7814	canine	Dog	Missing		R. linnaei
KY413783.1	Rhipicephalus sanguineus	332	Egypt	Egypt	26.254	29.2675	dog	Dog	28495189		R. rutilus
KY413784.1	Rhipicephalus sanguineus	333	Egypt	Egypt	26.254	29.2675	dog	Dog	28495189		R. rutilus
KY413785.1	Rhipicephalus sanguineus	332	Egypt	Egypt	26.254	29.2675	dog	Dog	28495189		R. rutilus
MZ960042.1	Rhipicephalus sanguineus	420	Colombia: Tambo, Cauca	Colombia: Tambo, Cauca	2.56833	-76.7814	canine	Dog	Missing		R. linnaei
MZ960043.1	Rhipicephalus sanguineus	420	Colombia: Tambo, Cauca	Colombia: Tambo, Cauca	2.56833	-76.7814	canine	Dog	Missing		R. linnaei
KY413788.1	Rhipicephalus sanguineus	333	Zambia	Zambia	-14.5189	27.559	Missing	Missing	28495189		R. guilhoni
KY413789.1	Rhipicephalus sanguineus	333	Zambia	Zambia	-14.5189	27.559	Missing	Missing	28495189		R. guilhoni
KY413790.1	Rhipicephalus sanguineus	332	Romania	Romania	45.9852	24.6859	Missing	Missing	28495189		R. rutilus
KY413791.1	Rhipicephalus sanguineus	332	Romania	Romania	45.9852	24.6859	Missing	Missing	28495189		R. rutilus
KY413792.1	Rhipicephalus sanguineus	332	Romania	Romania	45.9852	24.6859	Missing	Missing	28495189		R. rutilus
KY413793.1	Rhipicephalus sanguineus	332	Romania	Romania	45.9852	24.6859	Missing	Missing	28495189		R. rutilus
KY413794.1	Rhipicephalus sanguineus	332	Romania	Romania	45.9852	24.6859	Missing	Missing	28495189		R. rutilus
KY413795.1	Rhipicephalus turanicus	332	Iran	Iran	32.6475	54.5644	Missing	Missing	Missing		R. secundus
MZ960044.1	Rhipicephalus sanguineus	420	Colombia: Tambo, Cauca	Colombia: Tambo, Cauca	2.56833	-76.7814	canine	Dog	Missing		R. linnaei
KY583065.1	Rhipicephalus turanicus	453	Albania: Helmes-Kavaj	Albania: Helmes-Kavaj	40.9496	21.1978	sheep	Goat/Sheep	Missing		R. secundus
KY583066.1	Rhipicephalus turanicus	453	Albania: Helmes-Kavaj	Albania: Helmes-Kavaj	40.9496	21.1978	sheep	Goat/Sheep	Missing		R. secundus
KY583067.1	Rhipicephalus turanicus	453	Albania: Merrge Lezhe	Albania: Merrge Lezhe	41.7758	19.671	sheep	Goat/Sheep	Missing		R. secundus
KY583068.1	Rhipicephalus turanicus	453	Albania: Merrge Lezhe	Albania: Merrge Lezhe	41.7758	19.671	sheep	Goat/Sheep	Missing		R. secundus
KY583069.1	Rhipicephalus turanicus	455	China: Pishan	China: Pishan	37.6072	78.2807	sheep	Goat/Sheep	Missing		R. turanicus s.s.
KY583070.1	Rhipicephalus turanicus	455	China: Yining	China: Yining	43.9052	81.2748	sheep	Goat/Sheep	Missing		R. turanicus s.s.
KY583071.1	Rhipicephalus turanicus	455	China: Alashankou	China: Alashankou	45.1707	82.5669	sheep	Goat/Sheep	Missing		R. turanicus s.s.
KY583072.1	Rhipicephalus turanicus	453	China: Yining	China: Yining	43.9052	81.2748	sheep	Goat/Sheep	Missing		R. turanicus s.s.
KY583073.1	Rhipicephalus turanicus	453	China: Yining	China: Yining	43.9052	81.2748	sheep	Goat/Sheep	Missing		R. turanicus s.s.
KY583074.1	Rhipicephalus turanicus	453	China: Cele	China: Cele	37.2476	80.9113	sheep	Goat/Sheep	Missing		R. turanicus s.s.
KY583075.1	Rhipicephalus turanicus	454	China: Fukang	China: Fukang	44.5043	88.2751	sheep	Goat/Sheep	Missing		R. turanicus s.s.
KY583076.1	Rhipicephalus turanicus	455	China: Tumushuke	China: Tumushuke	39.8665	79.0724	sheep	Goat/Sheep	Missing		R. turanicus s.s.
KY583077.1	Rhipicephalus turanicus	453	China: Yecheng	China: Yecheng	37.1765	77.0475	sheep	Goat/Sheep	Missing		R. turanicus s.s.
KY583078.1	Rhipicephalus turanicus	453	China: Yecheng	China: Yecheng	37.1765	77.0475	sheep	Goat/Sheep	Missing		R. turanicus s.s.
KY583079.1	Rhipicephalus turanicus	453	Albania: Lakaret Gjirokaster	Albania: Lakaret Gjirokaster	40.0698	20.1104	sheep	Goat/Sheep	Missing		R. secundus
KY583080.1	Rhipicephalus turanicus	453	Albania: Librakhol (Goravash)	Albania: Librakhol	41.1817	20.3031	sheep	Goat/Sheep	Missing		R. secundus
KY583081.1	Rhipicephalus turanicus	453	Albania: Lakaret Gjirokaster	Albania: Lakaret Gjirokaster	40.0698	20.1104	sheep	Goat/Sheep	Missing		R. secundus
KY945492.1	Rhipicephalus sanguineus	445	Egypt	Egypt	26.254	29.2675	Dogs	Dog	Missing		R. rutilus
KY945493.1	Rhipicephalus sanguineus	464	Egypt	Egypt	26.254	29.2675	sheep	Goat/Sheep	Missing		R. rutilus
L34302.1	Rhipicephalus sanguineus	458	Missing	Missing			Missing	Missing	7937832		R. rutilus
L34303.1	Rhipicephalus turanicus	458	Missing	Missing			Missing	Missing	7937832		R. turanicus s.s.
L34311.1	Rhipicephalus annulatus	-	Missing	Missing			Missing	Missing	Missing		Outgroup
MZ960045.1	Rhipicephalus sanguineus	420	Colombia: Tambo, Cauca	Colombia: Tambo, Cauca	2.56833	-76.7814	canine	Dog	Missing		R. linnaei
JQ362407.1	Rhipicephalus sanguineus	319	France	France	46.6034	1.88833	dog	Dog	22342131		R. sanguineus s.s.
KT382452.1	Rhipicephalus sanguineus	423	France	France	46.6034	1.88833	Missing	Missing	27003273		R. sanguineus s.s.
MH630342.1	Rhipicephalus sanguineus	423	France	France	46.6034	1.88833	Missing	Missing	30100385		R. sanguineus s.s.
MH630343.1	Rhipicephalus sanguineus	422	France	France	46.6034	1.88833	Missing	Missing	30100385	Y	R. sanguineus s.s.
MH630344.1	Rhipicephalus sanguineus	423	France	France	46.6034	1.88833	Missing	Missing	30100385	Y	R. sanguineus s.s.
LC634558.1	Rhipicephalus turanicus	404	Zambia: Mpongwe	Zambia: Mpongwe	-13.5116	28.1561	Missing	Missing	Missing		R. afranicus
LC634559.1	Rhipicephalus turanicus	404	Zambia: Mpongwe	Zambia: Mpongwe	-13.5116	28.1561	Missing	Missing	Missing		R. afranicus
MZ960055.1	Rhipicephalus sanguineus	427	Colombia: Caloto, Cauca	Colombia: Caloto, Cauca	3.0475	-76.4418	canine	Dog	Missing		R. linnaei
LC634579.1	Rhipicephalus sulcatus	403	Zambia: Mpulungu	Zambia: Mpulungu	-8.76616	31.1196	Missing	Missing	Missing		R. sulcatus
LC634580.1	Rhipicephalus sanguineus	403	Zambia: Mpongwe	Zambia: Mpongwe	-13.5116	28.1561	Missing	Missing	Missing		R. sulcatus
LC634581.1	Rhipicephalus sanguineus	403	Zambia: Mpongwe	Zambia: Mpongwe	-13.5116	28.1561	Missing	Missing	Missing		R. sulcatus
LC634582.1	Rhipicephalus sanguineus	403	Zambia: Mpulungu	Zambia: Mpulungu	-8.76616	31.1196	Missing	Missing	Missing		R. sulcatus
LC634586.1	Rhipicephalus sulcatus	403	Zambia: Mpulungu	Zambia: Mpulungu	-8.76616	31.1196	Missing	Missing	Missing		R. sulcatus
LC634587.1	Rhipicephalus sulcatus	403	Zambia: Mpulungu	Zambia: Mpulungu	-8.76616	31.1196	Missing	Missing	Missing		R. sulcatus
LC634593.1	Rhipicephalus guilhoni	404	Zambia: Mpulungu	Zambia: Mpulungu	-8.76616	31.1196	Missing	Missing	Missing		R. guilhoni
LC634594.1	Rhipicephalus guilhoni	404	Zambia: Mpulungu	Zambia: Mpulungu	-8.76616	31.1196	Missing	Missing	Missing		R. guilhoni
MF002558.1	Rhipicephalus turanicus	453	China	China	35.0001	105	sheep	Goat/Sheep	Missing		R. turanicus s.s.
MF002559.1	Rhipicephalus turanicus	455	China	China	35.0001	105	sheep	Goat/Sheep	Missing		R. turanicus s.s.
MF002560.1	Rhipicephalus turanicus	455	China	China	35.0001	105	sheep	Goat/Sheep	Missing		R. turanicus s.s.
MH481866.1	Rhipicephalus sanguineus	364	Malaysia: Selangor	Malaysia: Selangor	3.20833	101.304	Missing	Missing	Missing		R. linnaei
MH481869.1	Rhipicephalus sanguineus	364	Malaysia: Pahang	Malaysia: Pahang	3.61688	102.599	Missing	Missing	Missing		R. linnaei
MH513312.1	Rhipicephalus sanguineus	413	French Guiana	French Guiana	4.00399	-53	Missing	Missing	30224310		R. linnaei
GU553076.1	Rhipicephalus sanguineus	359	Colombia	Colombia	4.09992	-72.9088	Missing	Missing	20858451		R. linnaei
MT320104.1	Rhipicephalus sanguineus	311	Malaysia	Malaysia	4.56938	102.266	Canis lupus familiaris	Dog	Missing		R. linnaei
MT320105.1	Rhipicephalus sanguineus	311	Malaysia	Malaysia	4.56938	102.266	Canis lupus familiaris	Dog	Missing		R. linnaei
OK353737.1	Rhipicephalus sanguineus	371	Cameroon	Cameroon	4.61255	13.1536	Missing	Missing	Missing		R. linnaei
OK353738.1	Rhipicephalus sanguineus	371	Cameroon	Cameroon	4.61255	13.1536	Missing	Missing	Missing		R. linnaei
OK353742.1	Rhipicephalus linnaei	371	Cameroon	Cameroon	4.61255	13.1536	Missing	Missing	Missing		R. linnaei
MH481865.1	Rhipicephalus sanguineus	364	Malaysia: Perak	Malaysia: Perak	4.81218	100.98	Missing	Missing	Missing		R. linnaei
MZ960046.1	Rhipicephalus sanguineus	422	Colombia: S.Quilichao, Cauca	Colombia: S.Quilichao, Cauca	4.81302	-75.9252	canine	Dog	Missing		R. linnaei
MZ960047.1	Rhipicephalus sanguineus	427	Colombia: S.Quilichao, Cauca	Colombia: S.Quilichao, Cauca	4.81302	-75.9252	canine	Dog	Missing		R. linnaei
MZ960048.1	Rhipicephalus sanguineus	427	Colombia: S.Quilichao, Cauca	Colombia: S.Quilichao, Cauca	4.81302	-75.9252	canine	Dog	Missing		R. linnaei
MZ960049.1	Rhipicephalus sanguineus	427	Colombia: S.Quilichao, Cauca	Colombia: S.Quilichao, Cauca	4.81302	-75.9252	canine	Dog	Missing		R. linnaei
MZ960050.1	Rhipicephalus sanguineus	427	Colombia: S.Quilichao, Cauca	Colombia: S.Quilichao, Cauca	4.81302	-75.9252	canine	Dog	Missing		R. linnaei
MZ960051.1	Rhipicephalus sanguineus	427	Colombia: S.Quilichao, Cauca	Colombia: S.Quilichao, Cauca	4.81302	-75.9252	canine	Dog	Missing		R. linnaei
MZ960052.1	Rhipicephalus sanguineus	427	Colombia: S.Quilichao, Cauca	Colombia: S.Quilichao, Cauca	4.81302	-75.9252	canine	Dog	Missing		R. linnaei
MZ960053.1	Rhipicephalus sanguineus	427	Colombia: S.Quilichao, Cauca	Colombia: S.Quilichao, Cauca	4.81302	-75.9252	canine	Dog	Missing		R. linnaei
MZ960054.1	Rhipicephalus sanguineus	427	Colombia: S.Quilichao, Cauca	Colombia: S.Quilichao, Cauca	4.81302	-75.9252	canine	Dog	Missing		R. linnaei
MH481870.1	Rhipicephalus sanguineus	364	Malaysia: Terengganu	Malaysia: Terengganu	4.86307	102.995	Missing	Missing	Missing		R. linnaei
MH481863.1	Rhipicephalus sanguineus	364	Malaysia: Kedah	Malaysia: Kedah	5.80983	100.672	Missing	Missing	Missing		R. linnaei
MH481864.1	Rhipicephalus sanguineus	364	Malaysia: Perlis	Malaysia: Perlis	6.48684	100.258	Missing	Missing	Missing		R. linnaei
DQ016293.1	Rhipicephalus sanguineus group sp. KM-2005	405	Thailand	Thailand	7.49319	124.725	Missing	Missing	Missing		R. linnaei
JX997387.1	Rhipicephalus sanguineus	429	Thailand	Thailand	7.49319	124.725	Missing	Missing	Missing		R. linnaei
KC170744.1	Rhipicephalus sanguineus	456	Thailand	Thailand	7.49319	124.725	dog	Dog	Missing		R. linnaei
MF287371.1	Rhipicephalus sanguineus	300	Thailand	Thailand	7.49319	124.725	Missing	Missing	Missing		R. linnaei
MN685309.1	Rhipicephalus sanguineus	311	Thailand	Thailand	7.49319	124.725	Canis lupus familiaris	Dog	Missing		R. linnaei
MN685310.1	Rhipicephalus sanguineus	311	Thailand	Thailand	7.49319	124.725	Canis lupus familiaris	Dog	Missing		R. linnaei
MN685311.1	Rhipicephalus sanguineus	309	Thailand	Thailand	7.49319	124.725	Canis lupus familiaris	Dog	Missing		R. linnaei
MN685314.1	Rhipicephalus sanguineus	311	Thailand	Thailand	7.49319	124.725	Canis lupus familiaris	Dog	Missing		R. linnaei
MW876246.1	Rhipicephalus sanguineus	429	Thailand	Thailand	7.49319	124.725	dog	Dog	34725749		R. linnaei
MZ448166.1	Rhipicephalus sanguineus	429	Thailand	Thailand	7.49319	124.725	canine	Dog	Missing		R. linnaei
MZ448167.1	Rhipicephalus sanguineus	429	Thailand	Thailand	7.49319	124.725	canine	Dog	Missing		R. linnaei
KX793744.1	Rhipicephalus sanguineus	413	Cote d'Ivoire	Cote d'Ivoire	7.98974	-5.56795	Missing	Missing	28115024		R. linnaei
KX793745.1	Rhipicephalus sanguineus	413	Cote d'Ivoire	Cote d'Ivoire	7.98974	-5.56795	Missing	Missing	28115024		R. linnaei
KC476294.1	Rhipicephalus sanguineus	405	Nigeria	Nigeria	9.60004	7.99997	Missing	Missing	Missing		R. linnaei
OP326209.1	Rhipicephalus sanguineus	382	France: Alsace	France: Alsace	48.2492	7.40747	dog	Dog	Missing		R. sanguineus s.s.
JX304685.1	Rhipicephalus sanguineus	319	France: Gard	France: Gard	43.9599	4.29764	dog	Dog	26303260		R. sanguineus s.s.
JF928495.1	Rhipicephalus sanguineus	368	Germany	Germany	51.1638	10.4478	Missing	Missing	22487425		R. sanguineus s.s.
JF928496.1	Rhipicephalus sanguineus	382	Germany	Germany	51.1638	10.4478	Missing	Missing	22487425		R. sanguineus s.s.
JF928517.1	Rhipicephalus sanguineus	395	Germany	Germany	51.1638	10.4478	Missing	Missing	22487425		R. sanguineus s.s.
JF928518.1	Rhipicephalus sanguineus	393	Germany	Germany	51.1638	10.4478	Missing	Missing	22487425		R. sanguineus s.s.
JF928519.1	Rhipicephalus sanguineus	396	Germany	Germany	51.1638	10.4478	Missing	Missing	22487425		R. sanguineus s.s.
KX793734.1	Rhipicephalus sanguineus	411	Hungary	Hungary	47.1818	19.5061	Missing	Missing	28115024		R. sanguineus s.s.
MK158996.1	Rhipicephalus sanguineus	388	Nigeria	Nigeria	9.60004	7.99997	Missing	Missing	32592812		R. linnaei
MT568621.1	Rhipicephalus sanguineus	419	Nigeria	Nigeria	9.60004	7.99997	dog	Dog	Missing		R. linnaei
MT568622.1	Rhipicephalus sanguineus	416	Nigeria	Nigeria	9.60004	7.99997	dog	Dog	Missing		R. linnaei
MW560380.1	Rhipicephalus sanguineus	420	Nigeria	Nigeria	9.60004	7.99997	dog	Dog	Missing		R. linnaei
MW560381.1	Rhipicephalus sanguineus	403	Nigeria	Nigeria	9.60004	7.99997	dog	Dog	Missing		R. linnaei
MW560382.1	Rhipicephalus sanguineus	406	Nigeria	Nigeria	9.60004	7.99997	dog	Dog	Missing		R. linnaei
OQ184024.1	Rhipicephalus sanguineus	14719	Hungary: Gyorkony	Hungary: Gyorkony	46.6345	18.6946	Canis lupus familiaris	Dog	Missing		R. sanguineus s.s.
MF425983.1	Rhipicephalus pusillus	313	Portugal: Caldas da Rainha.	Portugal: Caldas da Rainha.	39.4072	-9.1346	Missing	Missing	29605833		R. pusillus
GU553083.1	Rhipicephalus sanguineus	357	Italy	Italy	42.6384	12.6743	Missing	Missing	20858451		R. sanguineus s.s.
KX793736.1	Rhipicephalus sanguineus	411	Italy	Italy	42.6384	12.6743	Missing	Missing	28115024		R. sanguineus s.s.
MW560383.1	Rhipicephalus sanguineus	403	Nigeria	Nigeria	9.60004	7.99997	dog	Dog	Missing		R. linnaei
MF946467.1	Rhipicephalus sanguineus	372	Egypt	Egypt	26.254	29.2675	dogs	Dog	Missing		R. rutilus
MF946468.1	Rhipicephalus sanguineus	446	Egypt	Egypt	26.254	29.2675	sheep	Goat/Sheep	Missing		R. rutilus
MG021186.1	Rhipicephalus sanguineus	421	China: Xinjiang	China: Xinjiang	42.4805	85.4633	horse	Equid	Missing		R. turanicus s.s.
MW560384.1	Rhipicephalus sanguineus	423	Nigeria	Nigeria	9.60004	7.99997	dog	Dog	Missing		R. linnaei
MG190333.1	Rhipicephalus turanicus	343	China	China	35.0001	105	Homo sapiens	Human	Missing		R. turanicus s.s.
MG651923.1	Rhipicephalus turanicus	437	China: Aral, Xinjiang	China: Aral, Xinjiang	40.4994	81.2453	dogs	Dog	Missing		R. turanicus s.s.
MG651924.1	Rhipicephalus turanicus	437	China: Aral, Xinjiang	China: Aral, Xinjiang	40.4994	81.2453	dogs	Dog	Missing		R. turanicus s.s.
MG651926.1	Rhipicephalus turanicus	439	China: Makit, Xinjiang	China: Makit, Xinjiang	38.8371	77.709	sheep	Goat/Sheep	Missing		R. turanicus s.s.
MG651927.1	Rhipicephalus sanguineus	440	China: Shufu, Xinjiang	China: Shufu, Xinjiang	39.4561	75.7085	sheep	Goat/Sheep	Missing		R. rutilus
MG651929.1	Rhipicephalus turanicus	440	China: Tumxuk, Xinjiang	China: Tumxuk, Xinjiang	39.9116	79.0237	sheep	Goat/Sheep	Missing		R. turanicus s.s.
MG651930.1	Rhipicephalus turanicus	441	China: Artux, Xinjiang	China: Artux, Xinjiang	40.5546	77.5733	sheep	Goat/Sheep	Missing		R. turanicus s.s.
MG651934.1	Rhipicephalus turanicus	440	China: Wensu, Xinjiang	China: Wensu, Xinjiang	41.3447	80.2414	sheep	Goat/Sheep	Missing		R. turanicus s.s.
MG651935.1	Rhipicephalus turanicus	439	China: Kuqa, Xinjiang	China: Kuqa, Xinjiang	42.1067	83.057	cattle	Cattle	Missing		R. turanicus s.s.
MG651936.1	Rhipicephalus turanicus	440	China: Qira, Xinjiang	China: Qira, Xinjiang	36.9659	80.813	sheep	Goat/Sheep	Missing		R. turanicus s.s.
MG651938.1	Rhipicephalus turanicus	439	China: Aral, Xinjiang	China: Aral, Xinjiang	40.4994	81.2453	dogs	Dog	Missing		R. turanicus s.s.
MG651940.1	Rhipicephalus turanicus	437	China: Minfeng, Xinjiang	China: Minfeng, Xinjiang	37.0218	82.6841	sheep	Goat/Sheep	Missing		R. turanicus s.s.
MG651941.1	Rhipicephalus turanicus	443	China: Kargilik, Xinjiang	China: Kargilik, Xinjiang	36.4093	77.4997	cattle	Cattle	Missing		R. turanicus s.s.
MG651943.1	Rhipicephalus turanicus	437	China: Yanqi, Xinjiang	China: Yanqi, Xinjiang	42.0585	86.5533	sheep	Goat/Sheep	Missing		R. turanicus s.s.
MW560385.1	Rhipicephalus sanguineus	402	Nigeria	Nigeria	9.60004	7.99997	dog	Dog	Missing		R. linnaei
KX793737.1	Rhipicephalus sanguineus	411	Italy	Italy	42.6384	12.6743	Missing	Missing	28115024		R. sanguineus s.s.
MG651946.1	Rhipicephalus turanicus	437	China: Aral, Xinjiang	China: Aral, Xinjiang	40.4994	81.2453	Missing	Missing	Missing		R. turanicus s.s.
MW560386.1	Rhipicephalus sanguineus	409	Nigeria	Nigeria	9.60004	7.99997	dog	Dog	Missing		R. linnaei
MG651948.1	Rhipicephalus turanicus	438	China: Aral, Xinjiang	China: Aral, Xinjiang	40.4994	81.2453	sheep	Goat/Sheep	Missing		R. turanicus s.s.
MG651949.1	Rhipicephalus sanguineus	440	China: Kuqa, Xinjiang	China: Kuqa, Xinjiang	42.1067	83.057	cattle	Cattle	Missing		R. rutilus
MW560387.1	Rhipicephalus sanguineus	407	Nigeria	Nigeria	9.60004	7.99997	dog	Dog	Missing		R. linnaei
MW560388.1	Rhipicephalus sanguineus	413	Nigeria	Nigeria	9.60004	7.99997	dog	Dog	Missing		R. linnaei
MW560390.1	Rhipicephalus sanguineus	403	Nigeria	Nigeria	9.60004	7.99997	dog	Dog	Missing		R. linnaei
MZ470353.1	Rhipicephalus sanguineus	366	Nigeria	Nigeria	9.60004	7.99997	dog	Dog	Missing		R. linnaei
MZ470354.1	Rhipicephalus sanguineus	366	Nigeria	Nigeria	9.60004	7.99997	dog	Dog	Missing		R. linnaei
MZ470355.1	Rhipicephalus sanguineus	366	Nigeria	Nigeria	9.60004	7.99997	dog	Dog	Missing		R. linnaei
MZ470356.1	Rhipicephalus sanguineus	366	Nigeria	Nigeria	9.60004	7.99997	dog	Dog	Missing		R. linnaei
MZ470357.1	Rhipicephalus sanguineus	366	Nigeria	Nigeria	9.60004	7.99997	dog	Dog	Missing		R. linnaei
OM348705.1	Rhipicephalus sanguineus	365	Nigeria	Nigeria	9.60004	7.99997	sheep	Goat/Sheep	Missing		R. linnaei
OM348708.1	Rhipicephalus sanguineus	351	Nigeria	Nigeria	9.60004	7.99997	sheep	Goat/Sheep	Missing		R. linnaei
MW172416.1	Rhipicephalus sanguineus	430	Italy: Ustica (PA)	Italy: Ustica (PA)	39.1692	12.3384	Missing	Missing	Missing		R. sanguineus s.s.
KX793735.1	Rhipicephalus sanguineus	411	Malta	Malta	35.8886	14.4477	Missing	Missing	28115024		R. sanguineus s.s.
MG855660.1	Rhipicephalus sanguineus	405	Malta	Malta	35.8886	14.4477	Missing	Missing	Missing		R. sanguineus s.s.
OM348709.1	Rhipicephalus sanguineus	433	Nigeria	Nigeria	9.60004	7.99997	sheep	Goat/Sheep	Missing		R. linnaei
OM348711.1	Rhipicephalus sanguineus	388	Nigeria	Nigeria	9.60004	7.99997	sheep	Goat/Sheep	Missing		R. linnaei
OM348712.1	Rhipicephalus sanguineus	369	Nigeria	Nigeria	9.60004	7.99997	sheep	Goat/Sheep	Missing		R. linnaei
OM348713.1	Rhipicephalus sanguineus	413	Nigeria	Nigeria	9.60004	7.99997	sheep	Goat/Sheep	Missing		R. linnaei
PP682357.1	Rhipicephalus sanguineus	419	Colombia: Atlantico	Colombia: Atlantico	10.6773	-74.9719	dog	Dog	Missing		R. linnaei
PP682358.1	Rhipicephalus sanguineus	411	Colombia: Atlantico	Colombia: Atlantico	10.6773	-74.9719	dog	Dog	Missing		R. linnaei
KT382450.1	Rhipicephalus sanguineus	425	Djibouti	Djibouti	11.8146	42.8453	Missing	Missing	27003273		R. linnaei
KT382447.1	Rhipicephalus sanguineus	425	Burkina Faso	Burkina Faso	12.0753	-1.68803	Missing	Missing	27003273		R. linnaei
MN685295.1	Rhipicephalus sanguineus	311	Philippines	Philippines	12.7503	122.731	Felis catus	Cat	Missing		R. linnaei
MG855661.1	Rhipicephalus sanguineus	405	Malta	Malta	35.8886	14.4477	Missing	Missing	Missing		R. sanguineus s.s.
MG855662.1	Rhipicephalus sanguineus	405	Malta	Malta	35.8886	14.4477	Missing	Missing	Missing		R. sanguineus s.s.
MZ618794.1	Rhipicephalus sanguineus	367	Mexico	Mexico: Antiguos Mineros del Norte	21.976	-98.436	Enviroment	Enviroment	34578151		R. sanguineus s.s.
MZ618825.1	Rhipicephalus sanguineus	367	Mexico	Mexico: Antiguos Mineros del Norte	21.976	-98.436	Canis lupus familiaris	Dog	34578151		R. sanguineus s.s.
JX195167.1	Rhipicephalus sanguineus	403	Missing	Missing			Missing	Missing	22818199		R. sanguineus s.s.
JX195168.1	Rhipicephalus sanguineus	403	Missing	Missing			Missing	Missing	22818199		R. sanguineus s.s.
MN685296.1	Rhipicephalus sanguineus	311	Philippines	Philippines	12.7503	122.731	Felis catus	Cat	Missing		R. linnaei
MN685297.1	Rhipicephalus sanguineus	313	Philippines	Philippines	12.7503	122.731	Felis catus	Cat	Missing		R. linnaei
MN685298.1	Rhipicephalus sanguineus	311	Philippines	Philippines	12.7503	122.731	Felis catus	Cat	Missing		R. linnaei
MN685299.1	Rhipicephalus sanguineus	314	Philippines	Philippines	12.7503	122.731	Canis lupus familiaris	Dog	Missing		R. linnaei
MN685300.1	Rhipicephalus sanguineus	314	Philippines	Philippines	12.7503	122.731	Canis lupus familiaris	Dog	Missing		R. linnaei
MN685301.1	Rhipicephalus sanguineus	314	Philippines	Philippines	12.7503	122.731	Canis lupus familiaris	Dog	Missing		R. linnaei
MN685302.1	Rhipicephalus sanguineus	313	Philippines	Philippines	12.7503	122.731	Canis lupus familiaris	Dog	Missing		R. linnaei
MN685303.1	Rhipicephalus sanguineus	311	Philippines	Philippines	12.7503	122.731	Canis lupus familiaris	Dog	Missing		R. linnaei
MF425961.1	Rhipicephalus linnaei	312	Cape Verde: Santiago, Praia.	Cape Verde: Santiago	15.1201	-23.6348	Missing	Missing	29605833		R. linnaei
MF425962.1	Rhipicephalus linnaei	312	Cape Verde: Santiago, Praia.	Cape Verde: Santiago	15.1201	-23.6348	Missing	Missing	29605833		R. linnaei
MN685315.1	Rhipicephalus sanguineus	312	Viet Nam	Viet Nam	15.9267	107.965	Canis lupus familiaris	Dog	Missing		R. linnaei
MN685316.1	Rhipicephalus sanguineus	313	Viet Nam	Viet Nam	15.9267	107.965	Canis lupus familiaris	Dog	Missing		R. linnaei
MN685317.1	Rhipicephalus sanguineus	313	Viet Nam	Viet Nam	15.9267	107.965	Canis lupus familiaris	Dog	Missing		R. linnaei
MN685318.1	Rhipicephalus sanguineus	313	Viet Nam	Viet Nam	15.9267	107.965	Canis lupus familiaris	Dog	Missing		R. linnaei
MN685319.1	Rhipicephalus sanguineus	311	Viet Nam	Viet Nam	15.9267	107.965	Canis lupus familiaris	Dog	Missing		R. linnaei
MN685320.1	Rhipicephalus sanguineus	311	Viet Nam	Viet Nam	15.9267	107.965	Canis lupus familiaris	Dog	Missing		R. linnaei
MN685321.1	Rhipicephalus sanguineus	311	Viet Nam	Viet Nam	15.9267	107.965	Canis lupus familiaris	Dog	Missing		R. linnaei
MH018821.1	Rhipicephalus sanguineus	410	Mexico: Oaxaca	Mexico: Oaxaca	17	-96.5	Missing	Missing	29553918		R. linnaei
MH018822.1	Rhipicephalus sanguineus	410	Mexico: Oaxaca	Mexico: Oaxaca	17	-96.5	Missing	Missing	29553918		R. linnaei
MH018823.1	Rhipicephalus sanguineus	410	Mexico: Oaxaca	Mexico: Oaxaca	17	-96.5	Missing	Missing	29553918		R. linnaei
MH018824.1	Rhipicephalus sanguineus	410	Mexico: Oaxaca	Mexico: Oaxaca	17	-96.5	Missing	Missing	29553918		R. linnaei
MH018825.1	Rhipicephalus sanguineus	410	Mexico: Oaxaca	Mexico: Oaxaca	17	-96.5	Missing	Missing	29553918		R. linnaei
OM368327.1	Rhipicephalus sanguineus	14711	China: Wuzhishan	China: Wuzhishan	18.7775	109.513	dog	Dog	Missing		R. linnaei
OQ725523.1	Rhipicephalus sanguineus	433	China: Hainan	China: Hainan	19.2	109.6	dog	Dog	Missing		R. linnaei
OQ725524.1	Rhipicephalus sanguineus	432	China: Hainan	China: Hainan	19.2	109.6	dog	Dog	Missing		R. linnaei
OQ725525.1	Rhipicephalus sanguineus	433	China: Hainan	China: Hainan	19.2	109.6	dog	Dog	Missing		R. linnaei
OQ725526.1	Rhipicephalus sanguineus	433	China: Hainan	China: Hainan	19.2	109.6	dog	Dog	Missing		R. linnaei
JX195169.1	Rhipicephalus sanguineus	404	Missing	Missing			Missing	Missing	22818199		R. sanguineus s.s.
JX195170.1	Rhipicephalus sanguineus	403	Missing	Missing			Missing	Missing	22818199		R. sanguineus s.s.
JX195171.1	Rhipicephalus sanguineus	402	Missing	Missing			Missing	Missing	22818199		R. sanguineus s.s.
JX195172.1	Rhipicephalus sanguineus	403	Missing	Missing			Missing	Missing	22818199		R. sanguineus s.s.
KU513954.1	Rhipicephalus sanguineus	321	Missing	Missing			Missing	Missing	28165138		R. sanguineus s.s.
KU513955.1	Rhipicephalus sanguineus	321	Missing	Missing			Missing	Missing	28165138		R. sanguineus s.s.
KU513957.1	Rhipicephalus sanguineus	308	Missing	Missing			Missing	Missing	28165138		R. sanguineus s.s.
KU513960.1	Rhipicephalus sanguineus	334	Missing	Missing			Missing	Missing	28165138		R. sanguineus s.s.
KX553961.1	Rhipicephalus sanguineus	430	Missing	Missing			Missing	Missing	27842608		R. sanguineus s.s.
MK343702.1	Rhipicephalus sanguineus	316	Missing	Missing			Missing	Missing	Missing		R. sanguineus s.s.
OQ725527.1	Rhipicephalus sanguineus	433	China: Hainan	China: Hainan	19.2	109.6	dog	Dog	Missing		R. linnaei
OQ725528.1	Rhipicephalus sanguineus	433	China: Hainan	China: Hainan	19.2	109.6	dog	Dog	Missing		R. linnaei
OQ725529.1	Rhipicephalus sanguineus	432	China: Hainan	China: Hainan	19.2	109.6	dog	Dog	Missing		R. linnaei
OQ725530.1	Rhipicephalus sanguineus	435	China: Hainan	China: Hainan	19.2	109.6	dog	Dog	Missing		R. linnaei
OQ725531.1	Rhipicephalus sanguineus	406	China: Hainan	China: Hainan	19.2	109.6	dog	Dog	Missing		R. linnaei
OQ725532.1	Rhipicephalus sanguineus	397	China: Hainan	China: Hainan	19.2	109.6	dog	Dog	Missing		R. linnaei
OQ725533.1	Rhipicephalus sanguineus	434	China: Hainan	China: Hainan	19.2	109.6	dog	Dog	Missing		R. linnaei
OQ725534.1	Rhipicephalus sanguineus	434	China: Hainan	China: Hainan	19.2	109.6	dog	Dog	Missing		R. linnaei
OQ725535.1	Rhipicephalus sanguineus	434	China: Hainan	China: Hainan	19.2	109.6	dog	Dog	Missing		R. linnaei
MK343703.1	Rhipicephalus sanguineus	316	Missing	Missing			Missing	Missing	Missing		R. sanguineus s.s.
MK343704.1	Rhipicephalus sanguineus	318	Missing	Missing			Missing	Missing	Missing		R. sanguineus s.s.
MK343706.1	Rhipicephalus sanguineus	305	Missing	Missing			Missing	Missing	Missing		R. sanguineus s.s.
OQ725536.1	Rhipicephalus sanguineus	436	China: Hainan	China: Hainan	19.2	109.6	dog	Dog	Missing		R. linnaei
OQ725537.1	Rhipicephalus sanguineus	434	China: Hainan	China: Hainan	19.2	109.6	dog	Dog	Missing		R. linnaei
OQ725538.1	Rhipicephalus sanguineus	434	China: Hainan	China: Hainan	19.2	109.6	dog	Dog	Missing		R. linnaei
MK158990.1	Rhipicephalus afranicus	388	South Africa: Kaalplaas Onderstepoort	South Africa: Kaalplaas Onderstepoort	-25.6385	28.1982	Missing	Missing	32592812		R. afranicus
MK158991.1	Rhipicephalus turanicus	388	Greece	Europe: Greece	40.2693	22.5952	Missing	Missing	32592812		R. secundus
MK158993.1	Rhipicephalus afranicus	388	Botswana: Savuti	Botswana: Savuti	-18.4722	24.6214	Missing	Missing	32592812		R. afranicus
OQ725539.1	Rhipicephalus sanguineus	434	China: Hainan	China: Hainan	19.2	109.6	dog	Dog	Missing		R. linnaei
OQ725540.1	Rhipicephalus sanguineus	433	China: Hainan	China: Hainan	19.2	109.6	dog	Dog	Missing		R. linnaei
OQ725541.1	Rhipicephalus sanguineus	433	China: Hainan	China: Hainan	19.2	109.6	dog	Dog	Missing		R. linnaei
MK159002.1	Rhipicephalus afranicus	388	South Africa: Kaalplaas Onderstepoort	South Africa: Kaalplaas Onderstepoort	-25.6385	28.1982	Missing	Missing	32592812		R. afranicus
OQ725542.1	Rhipicephalus sanguineus	435	China: Hainan	China: Hainan	19.2	109.6	dog	Dog	Missing		R. linnaei
OQ725543.1	Rhipicephalus sanguineus	435	China: Hainan	China: Hainan	19.2	109.6	dog	Dog	Missing		R. linnaei
MK159007.1	Rhipicephalus sulcatus	388	Cote d'Ivoire	Cote d'Ivoire	7.98974	-5.56795	Missing	Missing	32592812		R. guilhoni
MK761069.1	Rhipicephalus sanguineus	391	Missing	Missing			Missing	Missing	Missing		R. sanguineus s.s.
MK761070.1	Rhipicephalus sanguineus	391	Missing	Missing			Missing	Missing	Missing		R. sanguineus s.s.
MK761071.1	Rhipicephalus sanguineus	391	Missing	Missing			Missing	Missing	Missing		R. sanguineus s.s.
MK761072.1	Rhipicephalus sanguineus	391	Missing	Missing			Missing	Missing	Missing		R. sanguineus s.s.
NC_002074.1	Rhipicephalus sanguineus	14710	Missing	Missing			Missing	Missing	9866211		R. sanguineus s.s.
OQ725544.1	Rhipicephalus sanguineus	435	China: Hainan	China: Hainan	19.2	109.6	dog	Dog	Missing		R. linnaei
OQ725545.1	Rhipicephalus sanguineus	430	China: Hainan	China: Hainan	19.2	109.6	dog	Dog	Missing		R. linnaei
MK621323.1	Rhipicephalus sanguineus	430	India	India	22.3511	78.6677	Dogs	Dog	Missing		R. pumilio
MK621324.1	Rhipicephalus sanguineus	428	India	India	22.3511	78.6677	Dogs	Dog	Missing		R. pumilio
OQ725546.1	Rhipicephalus sanguineus	435	China: Hainan	China: Hainan	19.2	109.6	dog	Dog	Missing		R. linnaei
OQ725547.1	Rhipicephalus sanguineus	433	China: Hainan	China: Hainan	19.2	109.6	dog	Dog	Missing		R. linnaei
OQ725548.1	Rhipicephalus sanguineus	433	China: Hainan	China: Hainan	19.2	109.6	dog	Dog	Missing		R. linnaei
OM985227.1	Rhipicephalus sanguineus sensu lato	429	Missing	Missing			Missing	Missing	Missing		R. sanguineus s.s.
OM985228.1	Rhipicephalus sanguineus sensu lato	421	Missing	Missing			Missing	Missing	Missing		R. sanguineus s.s.
OM985229.1	Rhipicephalus sanguineus sensu lato	424	Missing	Missing			Missing	Missing	Missing		R. sanguineus s.s.
OM985230.1	Rhipicephalus sanguineus sensu lato	420	Missing	Missing			Missing	Missing	Missing		R. sanguineus s.s.
OM985231.1	Rhipicephalus sanguineus sensu lato	425	Missing	Missing			Missing	Missing	Missing		R. sanguineus s.s.
OM985232.1	Rhipicephalus sanguineus sensu lato	425	Missing	Missing			Missing	Missing	Missing		R. sanguineus s.s.
OM985233.1	Rhipicephalus sanguineus sensu lato	422	Missing	Missing			Missing	Missing	Missing		R. sanguineus s.s.
OM985235.1	Rhipicephalus sanguineus sensu lato	423	Missing	Missing			Missing	Missing	Missing		R. sanguineus s.s.
OM985236.1	Rhipicephalus sanguineus sensu lato	419	Missing	Missing			Missing	Missing	Missing		R. sanguineus s.s.
OM985239.1	Rhipicephalus sanguineus sensu lato	424	Missing	Missing			Missing	Missing	Missing		R. sanguineus s.s.
OM985240.1	Rhipicephalus sanguineus sensu lato	419	Missing	Missing			Missing	Missing	Missing		R. sanguineus s.s.
OM985241.1	Rhipicephalus sanguineus sensu lato	422	Missing	Missing			Missing	Missing	Missing		R. sanguineus s.s.
MN267479.1	Rhipicephalus turanicus	368	Missing	Missing			Missing	Missing	33663591		R. turanicus s.s.
MN267480.1	Rhipicephalus turanicus	348	Missing	Missing			Missing	Missing	33663591		R. turanicus s.s.
MN267481.1	Rhipicephalus turanicus	351	Missing	Missing			Missing	Missing	33663591		R. turanicus s.s.
MN267483.1	Rhipicephalus turanicus	353	Missing	Missing			Missing	Missing	33663591		R. turanicus s.s.
MN267484.1	Rhipicephalus turanicus	366	Missing	Missing			Missing	Missing	33663591		R. turanicus s.s.
OQ725549.1	Rhipicephalus sanguineus	433	China: Hainan	China: Hainan	19.2	109.6	dog	Dog	Missing		R. linnaei
OQ725550.1	Rhipicephalus sanguineus	433	China: Hainan	China: Hainan	19.2	109.6	dog	Dog	Missing		R. linnaei
OQ725551.1	Rhipicephalus sanguineus	433	China: Hainan	China: Hainan	19.2	109.6	dog	Dog	Missing		R. linnaei
OQ725552.1	Rhipicephalus sanguineus	434	China: Hainan	China: Hainan	19.2	109.6	dog	Dog	Missing		R. linnaei
MN594483.1	Rhipicephalus turanicus	410	Missing	Missing			Missing	Missing	Missing		R. secundus
MN594485.1	Rhipicephalus turanicus	430	Missing	Missing			Missing	Missing	Missing		R. secundus
MN594486.1	Rhipicephalus turanicus	375	Missing	Missing			Missing	Missing	Missing		R. secundus
MN594487.1	Rhipicephalus turanicus	360	Missing	Missing			Missing	Missing	Missing		R. secundus
MN594489.1	Rhipicephalus sanguineus	375	Missing	Missing			Missing	Missing	Missing		R. secundus
MN594492.1	Rhipicephalus sanguineus	365	Missing	Missing			Missing	Missing	Missing		R. secundus
MN594493.1	Rhipicephalus turanicus	360	Missing	Missing			Missing	Missing	Missing		R. secundus
OQ725553.1	Rhipicephalus sanguineus	435	China: Hainan	China: Hainan	19.2	109.6	dog	Dog	Missing		R. linnaei
OQ725554.1	Rhipicephalus sanguineus	434	China: Hainan	China: Hainan	19.2	109.6	dog	Dog	Missing		R. linnaei
OM985242.1	Rhipicephalus sanguineus sensu lato	443	Missing	Missing			Missing	Missing	Missing		R. sanguineus s.s.
OQ725555.1	Rhipicephalus sanguineus	434	China: Hainan	China: Hainan	19.2	109.6	dog	Dog	Missing		R. linnaei
OQ725556.1	Rhipicephalus sanguineus	434	China: Hainan	China: Hainan	19.2	109.6	dog	Dog	Missing		R. linnaei
OQ725557.1	Rhipicephalus sanguineus	434	China: Hainan	China: Hainan	19.2	109.6	dog	Dog	Missing		R. linnaei
OQ725558.1	Rhipicephalus sanguineus	434	China: Hainan	China: Hainan	19.2	109.6	dog	Dog	Missing		R. linnaei
OQ725559.1	Rhipicephalus sanguineus	434	China: Hainan	China: Hainan	19.2	109.6	dog	Dog	Missing		R. linnaei
OQ725560.1	Rhipicephalus sanguineus	434	China: Hainan	China: Hainan	19.2	109.6	dog	Dog	Missing		R. linnaei
OQ725561.1	Rhipicephalus sanguineus	436	China: Hainan	China: Hainan	19.2	109.6	dog	Dog	Missing		R. linnaei
OQ725562.1	Rhipicephalus sanguineus	430	China: Hainan	China: Hainan	19.2	109.6	dog	Dog	Missing		R. linnaei
OQ725563.1	Rhipicephalus sanguineus	435	China: Hainan	China: Hainan	19.2	109.6	dog	Dog	Missing		R. linnaei
OQ725564.1	Rhipicephalus sanguineus	435	China: Hainan	China: Hainan	19.2	109.6	dog	Dog	Missing		R. linnaei
OQ725565.1	Rhipicephalus sanguineus	435	China: Hainan	China: Hainan	19.2	109.6	dog	Dog	Missing		R. linnaei
OQ725566.1	Rhipicephalus sanguineus	432	China: Hainan	China: Hainan	19.2	109.6	dog	Dog	Missing		R. linnaei
OQ725567.1	Rhipicephalus sanguineus	434	China: Hainan	China: Hainan	19.2	109.6	dog	Dog	Missing		R. linnaei
OQ725568.1	Rhipicephalus sanguineus	433	China: Hainan	China: Hainan	19.2	109.6	dog	Dog	Missing		R. linnaei
OQ725569.1	Rhipicephalus sanguineus	435	China: Hainan	China: Hainan	19.2	109.6	dog	Dog	Missing		R. linnaei
OQ725570.1	Rhipicephalus sanguineus	430	China: Hainan	China: Hainan	19.2	109.6	dog	Dog	Missing		R. linnaei
OQ725571.1	Rhipicephalus sanguineus	433	China: Hainan	China: Hainan	19.2	109.6	dog	Dog	Missing		R. linnaei
OQ725572.1	Rhipicephalus sanguineus	434	China: Hainan	China: Hainan	19.2	109.6	dog	Dog	Missing		R. linnaei
OQ725573.1	Rhipicephalus sanguineus	434	China: Hainan	China: Hainan	19.2	109.6	dog	Dog	Missing		R. linnaei
OQ725574.1	Rhipicephalus sanguineus	434	China: Hainan	China: Hainan	19.2	109.6	dog	Dog	Missing		R. linnaei
MT322611.1	Rhipicephalus sanguineus	454	Mexico	Mexico	19.4326	-99.1332	Missing	Missing	Missing		R. linnaei
OP377082.1	Rhipicephalus sanguineus	400	Mexico	Mexico	19.4326	-99.1332	Canis lupus (dog); Felis catus (cat)	Dog	36409281		R. linnaei
OR388555.1	Rhipicephalus linnaei	409	Mexico	Mexico	19.4326	-99.1332	Canis lupus familiaris	Dog	38050875		R. linnaei
LC422405.1	Rhipicephalus sanguineus	404	Myanmar:Nay Pyi Taw	Myanmar:Nay Pyi Taw	19.754	96.1345	Canis lupus familiaris	Dog	Missing		R. linnaei
MW429383.1	Rhipicephalus linnaei	14715	Laos: Luang Prabang	Laos: Luang Prabang	19.8887	102.136	Canis familiaris (domestic dog)	Dog	33713653		R. linnaei
PP463994.1	Rhipicephalus sanguineus	400	Laos	Laos	20.0171	103.378	dog	Dog	Missing		R. linnaei
MH674443.1	Rhipicephalus sanguineus	312	Viet Nam: Hanoi	Viet Nam: Hanoi	21.0283	105.854	dog	Dog	Missing		R. linnaei
KY458968.1	Rhipicephalus sanguineus	549	India	India	22.3511	78.6677	dogs	Dog	Missing		R. linnaei
MF946460.1	Rhipicephalus sanguineus	460	India	India	22.3511	78.6677	dogs	Dog	Missing		R. linnaei
MN860540.1	Rhipicephalus pumilio	318	China: xinjiang	China: xinjiang	42.4805	85.4633	tick; questing	Enviroment	Missing		R. rossicus
MN860541.1	Rhipicephalus pumilio	342	China: xinjiang	China: xinjiang	42.4805	85.4633	tick; questing	Enviroment	Missing		R. rossicus
MN860542.1	Rhipicephalus pumilio	331	China: xinjiang	China: xinjiang	42.4805	85.4633	tick; questing	Enviroment	Missing		R. rossicus
MN860543.1	Rhipicephalus sanguineus	363	China: xinjiang	China: xinjiang	42.4805	85.4633	tick; questing	Enviroment	Missing		R. turanicus s.s.
MN860544.1	Rhipicephalus sanguineus	316	China: xinjiang	China: xinjiang	42.4805	85.4633	tick; questing	Enviroment	Missing		R. turanicus s.s.
MN860545.1	Rhipicephalus sanguineus	333	China: xinjiang	China: xinjiang	42.4805	85.4633	tick; questing	Enviroment	Missing		R. turanicus s.s.
MN860546.1	Rhipicephalus sanguineus	345	China: xinjiang	China: xinjiang	42.4805	85.4633	tick; questing	Enviroment	Missing		R. turanicus s.s.
MN860547.1	Rhipicephalus sanguineus	341	China: xinjiang	China: xinjiang	42.4805	85.4633	tick; questing	Enviroment	Missing		R. turanicus s.s.
MN894072.1	Rhipicephalus turanicus	423	Missing	Missing			Missing	Missing	Missing		R. secundus
MN944864.1	Rhipicephalus turanicus	305	Israel	Israel	30.8124	34.8595	Missing	Missing	32592812		R. secundus
MN944866.1	Rhipicephalus sulcatus	308	Zambia: Sipolilo	Zambia: Sipolilo	-12.4855	23.1249	Missing	Missing	32592812		R. afranicus
MN944867.1	Rhipicephalus sulcatus	308	Zambia: Mazabuka Nature Reserve	Zambia: Mazabuka Nature Reserve	-15.6515	27.2365	Missing	Missing	32592812		R. afranicus
MN944868.1	Rhipicephalus sulcatus	308	Zimbabwe: Fort Victoria	Zimbabwe: Fort Victoria	-20.072	30.8342	Missing	Missing	32592812		R. afranicus
MN944869.1	Rhipicephalus sulcatus	308	Zambia: Mazabuka Nature Reserve	Zambia: Mazabuka Nature Reserve	-15.6515	27.2365	Missing	Missing	32592812		R. afranicus
MN944870.1	Rhipicephalus afranicus	308	Botswana: Northern Tuli Game Reserve	Botswana: Northern Tuli Game Reserve	-22.0967	29.1082	Missing	Missing	32592812	Y	R. afranicus
MN944871.1	Rhipicephalus afranicus	308	Botswana: Northern Tuli Game Reserve	Botswana: Northern Tuli Game Reserve	-22.0967	29.1082	Missing	Missing	32592812	Y	R. afranicus
MN944872.1	Rhipicephalus turanicus	305	Israel: Rehovot	Israel: Rehovot	31.8953	34.8106	Missing	Missing	32592812		R. turanicus s.s.
MN944873.1	Rhipicephalus sanguineus	308	Israel: Rehovot	Israel: Rehovot	31.8953	34.8106	Missing	Missing	32592812		R. rutilus
MN944874.1	Rhipicephalus sanguineus	308	Israel: Rehovot	Israel: Rehovot	31.8953	34.8106	Missing	Missing	32592812		R. rutilus
MN944875.1	Rhipicephalus sanguineus	305	Israel: Rehovot	Israel: Rehovot	31.8953	34.8106	Missing	Missing	32592812		R. rutilus
MN944876.1	Rhipicephalus sanguineus	308	Israel: Mihmoret	Israel: Mihmoret	32.4063	34.8729	Missing	Missing	32592812		R. rutilus
MN944877.1	Rhipicephalus sanguineus	308	Israel: Mihmoret	Israel: Mihmoret	32.4063	34.8729	Missing	Missing	32592812		R. rutilus
MN944878.1	Rhipicephalus sanguineus	308	Israel: Mihmoret	Israel: Mihmoret	32.4063	34.8729	Missing	Missing	32592812		R. rutilus
MN944879.1	Rhipicephalus sanguineus	308	Israel: Mihmoret	Israel: Mihmoret	32.4063	34.8729	Missing	Missing	32592812		R. rutilus
MN944881.1	Rhipicephalus camicasi	305	Ethiopia	Ethiopia	10.2117	38.6521	Missing	Missing	32592812		R. camicasi
MN944882.1	Rhipicephalus camicasi	305	Ethiopia	Ethiopia	10.2117	38.6521	Missing	Missing	32592812		R. camicasi
OM985243.1	Rhipicephalus sanguineus sensu lato	425	Missing	Missing			Missing	Missing	Missing		R. sanguineus s.s.
OM985244.1	Rhipicephalus sanguineus sensu lato	427	Missing	Missing			Missing	Missing	Missing		R. sanguineus s.s.
MN944887.1	Rhipicephalus turanicus	305	Afghanistan	Afghanistan	33.768	66.2385	Missing	Missing	32592812		R. turanicus s.l.
MG066692.1	Rhipicephalus sanguineus	450	India	India	22.3511	78.6677	dog	Dog	Missing		R. linnaei
MH765331.1	Rhipicephalus sanguineus	414	India	India	22.3511	78.6677	goat	Goat/Sheep	Missing		R. linnaei
MK618170.1	Rhipicephalus sanguineus	445	India	India	22.3511	78.6677	Dogs	Dog	Missing		R. linnaei
MK618175.1	Rhipicephalus sanguineus	442	India	India	22.3511	78.6677	Dogs	Dog	Missing		R. linnaei
MT039537.1	Rhipicephalus turanicus	426	Missing	Missing			Missing	Missing	Missing		R. turanicus s.s.
OM985258.1	Rhipicephalus sanguineus sensu lato	422	Missing	Missing			Missing	Missing	Missing		R. sanguineus s.s.
MK621452.1	Rhipicephalus sanguineus	420	India	India	22.3511	78.6677	Dogs	Dog	Missing		R. linnaei
MT229195.1	Rhipicephalus turanicus	404	Turkey	Turkey	38.9598	34.925	Missing	Missing	Missing		R. secundus
MT229196.1	Rhipicephalus turanicus	404	Turkey	Turkey	38.9598	34.925	Missing	Missing	Missing		R. secundus
MT229197.1	Rhipicephalus turanicus	404	Turkey	Turkey	38.9598	34.925	Missing	Missing	Missing		R. secundus
MT229198.1	Rhipicephalus turanicus	404	Turkey	Turkey	38.9598	34.925	Missing	Missing	Missing		R. secundus
MT229199.1	Rhipicephalus turanicus	404	Turkey	Turkey	38.9598	34.925	Missing	Missing	Missing		R. secundus
MT254803.1	Rhipicephalus turanicus	426	China	China	35.0001	105	sheep	Goat/Sheep	Missing		R. turanicus s.s.
MT254804.1	Rhipicephalus turanicus	425	China	China	35.0001	105	sheep	Goat/Sheep	Missing		R. turanicus s.s.
MT254805.1	Rhipicephalus turanicus	425	China	China	35.0001	105	sheep	Goat/Sheep	Missing		R. turanicus s.s.
MT254806.1	Rhipicephalus turanicus	427	China	China	35.0001	105	sheep	Goat/Sheep	Missing		R. turanicus s.s.
MT254807.1	Rhipicephalus turanicus	425	China	China	35.0001	105	sheep	Goat/Sheep	Missing		R. turanicus s.s.
MT254808.1	Rhipicephalus turanicus	423	China	China	35.0001	105	sheep	Goat/Sheep	Missing		R. turanicus s.s.
MT254809.1	Rhipicephalus turanicus	401	China	China	35.0001	105	sheep	Goat/Sheep	Missing		R. turanicus s.s.
MT254810.1	Rhipicephalus turanicus	403	China	China	35.0001	105	sheep	Goat/Sheep	Missing		R. turanicus s.s.
MT254811.1	Rhipicephalus turanicus	368	China	China	35.0001	105	sheep	Goat/Sheep	Missing		R. turanicus s.s.
MT254812.1	Rhipicephalus turanicus	404	China	China	35.0001	105	sheep	Goat/Sheep	Missing		R. turanicus s.s.
MK621454.1	Rhipicephalus sanguineus	410	India	India	22.3511	78.6677	Dogs	Dog	Missing		R. linnaei
ON428306.1	Rhipicephalus sanguineus	429	India	India	22.3511	78.6677	dog	Dog	Missing		R. linnaei
ON428307.1	Rhipicephalus sanguineus	540	India	India	22.3511	78.6677	dog	Dog	Missing		R. linnaei
OM985259.1	Rhipicephalus sanguineus sensu lato	425	Missing	Missing			Missing	Missing	Missing		R. sanguineus s.s.
OM985260.1	Rhipicephalus sanguineus sensu lato	421	Missing	Missing			Missing	Missing	Missing		R. sanguineus s.s.
OM985261.1	Rhipicephalus sanguineus sensu lato	420	Missing	Missing			Missing	Missing	Missing		R. sanguineus s.s.
OM985262.1	Rhipicephalus sanguineus sensu lato	420	Missing	Missing			Missing	Missing	Missing		R. sanguineus s.s.
OM985263.1	Rhipicephalus sanguineus sensu lato	425	Missing	Missing			Missing	Missing	Missing		R. sanguineus s.s.
ON428308.1	Rhipicephalus sanguineus	407	India	India	22.3511	78.6677	dog	Dog	Missing		R. linnaei
OQ621430.1	Rhipicephalus sanguineus	367	India	India	22.3511	78.6677	dog	Dog	Missing		R. linnaei
MT661603.1	Rhipicephalus turanicus	423	Missing	Missing			Missing	Missing	Missing		R. secundus
MT799954.1	Rhipicephalus turanicus	423	Pakistan	Pakistan	30.3308	71.2475	Ovis aries	Goat/Sheep	32957540		R. turanicus s.l.
MT799955.1	Rhipicephalus turanicus	423	Pakistan	Pakistan	30.3308	71.2475	Capra hircus	Goat/Sheep	32957540		R. turanicus s.l.
MT895173.1	Rhipicephalus sanguineus	374	Kenya: Shegel, Marsabit County	Kenya: Shegel, Marsabit County	2.6197	37.7752	Camelus dromedarius	Camel	34209060		R. camicasi
MT895174.1	Rhipicephalus sanguineus	373	Kenya: Shegel, Marsabit County	Kenya: Shegel, Marsabit County	2.6197	37.7752	Camelus dromedarius	Camel	34209060		R. camicasi
MW074299.1	Rhipicephalus turanicus	406	Pakistan	Pakistan	30.3308	71.2475	equid	Equid	Missing		R. turanicus s.l.
OR244468.1	Rhipicephalus sanguineus	393	India	India	22.3511	78.6677	dog	Dog	Missing		R. linnaei
MW080168.1	Rhipicephalus afranicus	395	South Africa: Kaalplaas	South Africa: Kaalplaas	-25.7828	26.0166	Vegetation	Enviroment	33892098		R. guilhoni
MW113239.1	Rhipicephalus sanguineus	390	Pakistan	Pakistan	30.3308	71.2475	Equidae sp.	Equid	Missing		R. turanicus s.l.
OM985264.1	Rhipicephalus sanguineus sensu lato	418	Missing	Missing			Missing	Missing	Missing		R. sanguineus s.s.
OM985273.1	Rhipicephalus sanguineus sensu lato	421	Missing	Missing			Missing	Missing	Missing		R. sanguineus s.s.
OP326204.1	Rhipicephalus sanguineus	445	Missing	Missing			dog	Dog	Missing		R. sanguineus s.s.
OP326207.1	Rhipicephalus sanguineus	431	Missing	Missing			dog	Dog	Missing		R. sanguineus s.s.
OP326214.1	Rhipicephalus sanguineus	432	Missing	Missing			dog	Dog	Missing		R. sanguineus s.s.
OP326220.1	Rhipicephalus sanguineus	431	Missing	Missing			dog	Dog	Missing		R. sanguineus s.s.
MW172218.1	Rhipicephalus pusillus	443	Italy: Ustica (PA)	Italy: Ustica (PA)	39.1692	12.3384	Missing	Missing	Missing		R. pusillus
OP326221.1	Rhipicephalus sanguineus	431	Missing	Missing			dog	Dog	Missing		R. sanguineus s.s.
MW173337.1	Rhipicephalus rossicus	396	Ukraine: Nazarivka	Ukraine: Nazarivka	48.023	34.0871	Missing	Missing	Missing		R. rossicus
MW173338.1	Rhipicephalus rossicus	396	Ukraine: Nazarivka	Ukraine: Nazarivka	48.023	34.0871	Missing	Missing	Missing		R. rossicus
OQ295692.1	Rhipicephalus sanguineus	384	Missing	Missing			Missing	Missing	Missing		R. sanguineus s.s.
OQ295879.1	Rhipicephalus sanguineus	393	Missing	Missing			Missing	Missing	Missing		R. sanguineus s.s.
KX685412.1	Rhipicephalus sanguineus	388	Taiwan: Kaohsiung	Taiwan: Kaohsiung	22.6203	120.312	dog	Dog	Missing		R. linnaei
KX685413.1	Rhipicephalus sanguineus	388	Taiwan: Kaohsiung	Taiwan: Kaohsiung	22.6203	120.312	dog	Dog	Missing		R. linnaei
OQ296999.1	Rhipicephalus sanguineus	384	Missing	Missing			Missing	Missing	Missing		R. sanguineus s.s.
OQ297000.1	Rhipicephalus sanguineus	384	Missing	Missing			Missing	Missing	Missing		R. sanguineus s.s.
Z97884.1	Rhipicephalus sanguineus	380	Missing	Missing			Missing	Missing	Missing		R. sanguineus s.s.
Z97885.1	Rhipicephalus turanicus	380	Missing	Missing			Missing	Missing	Missing		R. sanguineus s.s.
KX685414.1	Rhipicephalus sanguineus	388	Taiwan: Kaohsiung	Taiwan: Kaohsiung	22.6203	120.312	dog	Dog	Missing		R. linnaei
KX685415.1	Rhipicephalus sanguineus	388	Taiwan: Kaohsiung	Taiwan: Kaohsiung	22.6203	120.312	dog	Dog	Missing		R. linnaei
KX685416.1	Rhipicephalus sanguineus	388	Taiwan: Kaohsiung	Taiwan: Kaohsiung	22.6203	120.312	dog	Dog	Missing		R. linnaei
KX685417.1	Rhipicephalus sanguineus	388	Taiwan: Kaohsiung	Taiwan: Kaohsiung	22.6203	120.312	dog	Dog	Missing		R. linnaei
KX685418.1	Rhipicephalus sanguineus	388	Taiwan: Kaohsiung	Taiwan: Kaohsiung	22.6203	120.312	dog	Dog	Missing		R. linnaei
KX685419.1	Rhipicephalus sanguineus	388	Taiwan: Kaohsiung	Taiwan: Kaohsiung	22.6203	120.312	dog	Dog	Missing		R. linnaei
KX685420.1	Rhipicephalus sanguineus	388	Taiwan: Kaohsiung	Taiwan: Kaohsiung	22.6203	120.312	dog	Dog	Missing		R. linnaei
KX685421.1	Rhipicephalus sanguineus	388	Taiwan: Kaohsiung	Taiwan: Kaohsiung	22.6203	120.312	dog	Dog	Missing		R. linnaei
KX685422.1	Rhipicephalus sanguineus	388	Taiwan: Kaohsiung	Taiwan: Kaohsiung	22.6203	120.312	dog	Dog	Missing		R. linnaei
KX685423.1	Rhipicephalus sanguineus	388	Taiwan: Kaohsiung	Taiwan: Kaohsiung	22.6203	120.312	dog	Dog	Missing		R. linnaei
KX685424.1	Rhipicephalus sanguineus	388	Taiwan: Kaohsiung	Taiwan: Kaohsiung	22.6203	120.312	dog	Dog	Missing		R. linnaei
KX685425.1	Rhipicephalus sanguineus	388	Taiwan: Kaohsiung	Taiwan: Kaohsiung	22.6203	120.312	dog	Dog	Missing		R. linnaei
JX997388.1	Rhipicephalus sanguineus	427	Cuba	Cuba	23.0131	-80.8329	Missing	Missing	Missing		R. linnaei
KX793741.1	Rhipicephalus sanguineus	411	Morocco	Morocco	35.2399	-3.95823	Missing	Dog	28115024		R. sanguineus s.s.
LC508339.1	Rhipicephalus sanguineus	414	Portugal	Portugal	39.6622	-8.13535	Missing	Missing	Missing		R. sanguineus s.s.
LC508340.1	Rhipicephalus sanguineus	403	Portugal	Portugal	39.6622	-8.13535	Missing	Missing	Missing		R. sanguineus s.s.
LC508341.1	Rhipicephalus sanguineus	411	Portugal	Portugal	39.6622	-8.13535	Missing	Missing	Missing		R. sanguineus s.s.
LC508342.1	Rhipicephalus sanguineus	403	Portugal	Portugal	39.6622	-8.13535	Missing	Missing	Missing		R. sanguineus s.s.
LC508343.1	Rhipicephalus sanguineus	408	Portugal	Portugal	39.6622	-8.13535	Missing	Missing	Missing		R. sanguineus s.s.
MK732008.1	Rhipicephalus sanguineus	323	Portugal	Portugal	39.6622	-8.13535	hedgehog	Hedgehog	Missing		R. sanguineus s.s.
MK732009.1	Rhipicephalus sanguineus	323	Portugal	Portugal	39.6622	-8.13535	hedgehog	Hedgehog	Missing		R. sanguineus s.s.
MK732010.1	Rhipicephalus sanguineus	323	Portugal	Portugal	39.6622	-8.13535	hedgehog	Hedgehog	Missing		R. sanguineus s.s.
MK732011.1	Rhipicephalus sanguineus	323	Portugal	Portugal	39.6622	-8.13535	hedgehog	Hedgehog	Missing		R. sanguineus s.s.
KP830114.1	Rhipicephalus sanguineus	456	Cuba	Cuba	23.0131	-80.8329	dog	Dog	Missing		R. linnaei
JX997389.1	Rhipicephalus sanguineus	431	Cuba: Havana	Cuba: Havana	23.1353	-82.359	Missing	Missing	Missing		R. linnaei
DQ093297.1	Rhipicephalus sanguineus	405	Taiwan	Taiwan	23.5983	120.835	Missing	Missing	Missing		R. linnaei
MW800156.1	Rhipicephalus sanguineus	441	Taiwan	Taiwan	23.5983	120.835	dog	Dog	34708287		R. linnaei
MN685305.1	Rhipicephalus sanguineus	311	Taiwan	Taiwan	23.5983	120.835	Canis lupus familiaris	Dog	Missing		R. linnaei
MN685307.1	Rhipicephalus sanguineus	311	Taiwan	Taiwan	23.5983	120.835	Canis lupus familiaris	Dog	Missing		R. linnaei
MN685308.1	Rhipicephalus sanguineus	313	Taiwan	Taiwan	23.5983	120.835	Canis lupus familiaris	Dog	Missing		R. linnaei
MW800146.1	Rhipicephalus sanguineus	441	Taiwan	Taiwan	23.5983	120.835	Missing	Missing	34708287		R. linnaei
MK732012.1	Rhipicephalus sanguineus	313	Portugal	Portugal	39.6622	-8.13535	hedgehog	Hedgehog	Missing		R. sanguineus s.s.
MZ420711.1	Rhipicephalus pusillus	432	Spain	Spain	39.3261	-4.83798	Oryctolagus cuniculus	Hare/Rabbit	34738325		R. pusillus
MZ420712.1	Rhipicephalus pusillus	441	Spain	Spain	39.3261	-4.83798	Oryctolagus cuniculus	Hare/Rabbit	34738325		R. pusillus
MZ420713.1	Rhipicephalus pusillus	423	Spain	Spain	39.3261	-4.83798	Oryctolagus cuniculus	Hare/Rabbit	34738325		R. pusillus
MK732013.1	Rhipicephalus sanguineus	323	Portugal	Portugal	39.6622	-8.13535	hedgehog	Hedgehog	Missing		R. sanguineus s.s.
MZ436882.1	Rhipicephalus turanicus	408	Pakistan	Pakistan	30.3308	71.2475	Hegdehog	Hedgehog	Missing		R. turanicus s.l.
MW800154.1	Rhipicephalus sanguineus	441	Taiwan	Taiwan	23.5983	120.835	dog	Dog	34708287		R. linnaei
MW800155.1	Rhipicephalus sanguineus	441	Taiwan	Taiwan	23.5983	120.835	dog	Dog	34708287		R. linnaei
MZ450808.1	Rhipicephalus turanicus	419	Pakistan	Pakistan	30.3308	71.2475	Wild boar	Swine	Missing		R. turanicus s.l.
MZ463284.1	Rhipicephalus turanicus	385	Missing	Missing			Missing	Missing	Missing		R. secundus
MZ463285.1	Rhipicephalus turanicus	385	Missing	Missing			Missing	Missing	Missing		R. secundus
MZ463286.1	Rhipicephalus turanicus	385	Missing	Missing			Missing	Missing	Missing		R. secundus
MZ463287.1	Rhipicephalus turanicus	386	Missing	Missing			Missing	Missing	Missing		R. secundus
MZ463288.1	Rhipicephalus rossicus	386	Missing	Missing			Missing	Missing	Missing		R. rossicus
MZ463289.1	Rhipicephalus rossicus	386	Missing	Missing			Missing	Missing	Missing		R. rossicus
MZ463290.1	Rhipicephalus rossicus	386	Missing	Missing			Missing	Missing	Missing		R. rossicus
MZ463291.1	Rhipicephalus turanicus	386	Missing	Missing			Missing	Missing	Missing		R. turanicus s.s.
MZ463292.1	Rhipicephalus turanicus	385	Missing	Missing			Missing	Missing	Missing		R. turanicus s.s.
MZ463293.1	Rhipicephalus turanicus	385	Missing	Missing			Missing	Missing	Missing		R. secundus
MZ463294.1	Rhipicephalus turanicus	385	Missing	Missing			Missing	Missing	Missing		R. secundus
MZ463295.1	Rhipicephalus turanicus	385	Missing	Missing			Missing	Missing	Missing		R. secundus
OK047520.1	Rhipicephalus sanguineus	404	Taiwan: Nantou	Taiwan: Nantou	23.9023	120.691	Canis lupus familiaris	Dog	Missing		R. linnaei
MZ976769.1	Rhipicephalus sanguineus	425	United Arab Emirates	United Arab Emirates	24.0002	53.9995	cow	Cattle	34821817		R. linnaei
MZ190323.1	Rhipicephalus sanguineus	306	Western Sahara	Western Sahara	24.1797	-13.7668	Missing	Missing	Missing		R. linnaei
MZ190324.1	Rhipicephalus sanguineus	300	Western Sahara	Western Sahara	24.1797	-13.7668	Missing	Missing	Missing		R. linnaei
MZ190760.1	Rhipicephalus sanguineus	306	Western Sahara	Western Sahara	24.1797	-13.7668	Missing	Missing	Missing		R. linnaei
MZ190761.1	Rhipicephalus sanguineus	301	Western Sahara	Western Sahara	24.1797	-13.7668	Missing	Missing	Missing		R. linnaei
MZ562689.1	Rhipicephalus turanicus	430	China	China	35.0001	105	sheep	Goat/Sheep	Missing		R. turanicus s.s.
MZ577134.1	Rhipicephalus sanguineus	447	China	China	35.0001	105	sheep	Goat/Sheep	Missing		R. turanicus s.s.
MK732014.1	Rhipicephalus sanguineus	323	Portugal	Portugal	39.6622	-8.13535	hedgehog	Hedgehog	Missing		R. sanguineus s.s.
MK732015.1	Rhipicephalus sanguineus	323	Portugal	Portugal	39.6622	-8.13535	hedgehog	Hedgehog	Missing		R. sanguineus s.s.
MZ663757.1	Rhipicephalus sanguineus	360	Iraq: Erbil	Iraq: Erbil	36.1912	44.0094	Missing	Missing	Missing		R. secundus
MZ663758.1	Rhipicephalus turanicus	380	Iraq: Erbil	Iraq: Erbil	36.1912	44.0094	Missing	Missing	Missing		R. secundus
MZ190762.1	Rhipicephalus sanguineus	307	Western Sahara	Western Sahara	24.1797	-13.7668	Missing	Missing	Missing		R. linnaei
OM994388.1	Rhipicephalus linnaei	14712	Egypt: Luxor Governorate, Esna City	Egypt: Luxor Governorate, Esna	25.2828	32.5854	Canis lupus familiaris	Dog	36063755		R. linnaei
OM994389.1	Rhipicephalus linnaei	14713	Egypt: Luxor Governorate, Esna City	Egypt: Luxor Governorate, Esna	25.2828	32.5854	Canis lupus familiaris	Dog	36063755	Y	R. linnaei
OM994390.1	Rhipicephalus linnaei	14716	Egypt: Luxor Governorate, Esna City	Egypt: Luxor Governorate, Esna	25.2828	32.5854	Canis lupus familiaris	Dog	36063755		R. linnaei
OM994391.1	Rhipicephalus linnaei	14711	Egypt: Luxor Governorate, Esna City	Egypt: Luxor Governorate, Esna	25.2828	32.5854	Canis lupus familiaris	Dog	36063755		R. linnaei
OR915415.1	Rhipicephalus sanguineus	427	China: Guiyang	China: Guiyang	25.7562	112.73	dog	Dog	Missing		R. linnaei
KY413777.1	Rhipicephalus sanguineus	333	Egypt	Egypt	26.254	29.2675	dog	Dog	28495189		R. linnaei
KY413778.1	Rhipicephalus sanguineus	333	Egypt	Egypt	26.254	29.2675	dog	Dog	28495189		R. linnaei
KY413779.1	Rhipicephalus sanguineus	333	Egypt	Egypt	26.254	29.2675	dog	Dog	28495189		R. linnaei
KY413780.1	Rhipicephalus sanguineus	333	Egypt	Egypt	26.254	29.2675	dog	Dog	28495189		R. linnaei
KY413781.1	Rhipicephalus sanguineus	333	Egypt	Egypt	26.254	29.2675	dog	Dog	28495189		R. linnaei
KY413782.1	Rhipicephalus sanguineus	333	Egypt	Egypt	26.254	29.2675	dog	Dog	28495189		R. linnaei
MW805777.1	Rhipicephalus sanguineus	395	Algeria	Algeria	28	2.99998	Hedgehog Atelerix algirus	Hedgehog	Missing		R. linnaei
KT382458.1	Rhipicephalus sanguineus	425	Kuwait	Kuwait	29.3797	47.9734	Missing	Missing	27003273		R. linnaei
OM368323.1	Rhipicephalus sanguineus	14714	China: Ningpo	China: Ningpo	29.8852	121.559	dog	Dog	Missing		R. linnaei
ON921112.1	Rhipicephalus sanguineus	380	Pakistan	Pakistan	30.3308	71.2475	dog	Dog	Missing		R. linnaei
ON921113.1	Rhipicephalus sanguineus	380	Pakistan	Pakistan	30.3308	71.2475	dog	Dog	Missing		R. linnaei
ON921114.1	Rhipicephalus sanguineus	380	Pakistan	Pakistan	30.3308	71.2475	dog	Dog	Missing		R. linnaei
ON921115.1	Rhipicephalus sanguineus	380	Pakistan	Pakistan	30.3308	71.2475	dog	Dog	Missing		R. linnaei
ON921116.1	Rhipicephalus sanguineus	382	Pakistan	Pakistan	30.3308	71.2475	dog	Dog	Missing		R. linnaei
OR807425.1	Rhipicephalus sanguineus	392	Pakistan	Pakistan	30.3308	71.2475	Missing	Missing	Missing		R. linnaei
OR991239.1	Rhipicephalus sanguineus	388	Pakistan	Pakistan	30.3308	71.2475	Missing	Missing	Missing		R. linnaei
OR991240.1	Rhipicephalus sanguineus	404	Pakistan	Pakistan	30.3308	71.2475	Missing	Missing	Missing		R. linnaei
OM368322.1	Rhipicephalus sanguineus	14713	China: Wuhan	China: Wuhan	30.5951	114.3	dog	Dog	Missing		R. linnaei
OP320899.1	Rhipicephalus sanguineus	442	China: shanghai	China: shanghai	31.1264	121.26	dog	Dog	Missing		R. linnaei
OP320900.1	Rhipicephalus sanguineus	442	China: shanghai	China: shanghai	31.1264	121.26	dog	Dog	Missing		R. linnaei
OP320901.1	Rhipicephalus sanguineus	442	China: shanghai	China: shanghai	31.1264	121.26	dog	Dog	Missing		R. linnaei
MH018836.1	Rhipicephalus sanguineus	410	USA: Yuma, AZ	USA: Yuma, Arizona	32.4875	-114.64	Missing	Missing	29553918		R. linnaei
MH018837.1	Rhipicephalus sanguineus	410	USA: Yuma, AZ	USA: Yuma, Arizona	32.4875	-114.64	Missing	Missing	29553918		R. linnaei
MH018838.1	Rhipicephalus sanguineus	410	USA: Yuma, AZ	USA: Yuma, Arizona	32.4875	-114.64	Missing	Missing	29553918		R. linnaei
MH018839.1	Rhipicephalus sanguineus	410	USA: Yuma, AZ	USA: Yuma, Arizona	32.4875	-114.64	Missing	Missing	29553918		R. linnaei
MH018840.1	Rhipicephalus sanguineus	410	USA: Yuma, AZ	USA: Yuma, Arizona	32.4875	-114.64	Missing	Missing	29553918		R. linnaei
MH018841.1	Rhipicephalus sanguineus	410	USA: Yuma, AZ	USA: Yuma, Arizona	32.4875	-114.64	Missing	Missing	29553918		R. linnaei
MH018842.1	Rhipicephalus sanguineus	410	USA: Yuma, AZ	USA: Yuma, Arizona	32.4875	-114.64	Missing	Missing	29553918		R. linnaei
MW114504.1	Rhipicephalus sanguineus	403	Portugal	Portugal	39.6622	-8.13535	Missing	Missing	Missing		R. sanguineus s.s.
NC_035946.1	Rhipicephalus turanicus	14717	China: Xinjiang	China: Xinjiang	42.4805	85.4633	sheep	Goat/Sheep	Missing	Y	R. turanicus s.s.
MH018831.1	Rhipicephalus sanguineus	410	USA: San Diego, CA	USA: San Diego, California	32.5419	-117.036	Missing	Missing	29553918		R. linnaei
NC_061616.1	Rhipicephalus camicasi	14725	Saudi Arabia: Riyadh	Saudi Arabia: Riyadh	24.6389	46.716	Camelus dromedarius (camel)	Camel	35195538		R. rutilus
NC_072952.1	Rhipicephalus rutilus	14718	Israel: Jerusalem	Israel: Jerusalem	31.7885	35.2188	Canis lupus familiaris	Dog	Missing	Y	R. rutilus
NC_084205.1	Rhipicephalus pumilio	14751	China	China	35.0001	105	Missing	Missing	Missing		R. pumilio
MW114505.1	Rhipicephalus sanguineus	403	Portugal	Portugal	39.6622	-8.13535	Missing	Missing	Missing		R. sanguineus s.s.
MW114506.1	Rhipicephalus sanguineus	403	Portugal	Portugal	39.6622	-8.13535	Missing	Missing	33655451		R. sanguineus s.s.
OK043926.1	Rhipicephalus sanguineus	319	Portugal	Portugal	39.6622	-8.13535	sheep	Goat/Sheep	Missing		R. sanguineus s.s.
OK043927.1	Rhipicephalus sanguineus	320	Portugal	Portugal	39.6622	-8.13535	sheep	Goat/Sheep	Missing		R. sanguineus s.s.
OK043928.1	Rhipicephalus sanguineus	319	Portugal	Portugal	39.6622	-8.13535	sheep	Goat/Sheep	Missing		R. sanguineus s.s.
OK043930.1	Rhipicephalus sanguineus	319	Portugal	Portugal	39.6622	-8.13535	sheep	Goat/Sheep	Missing		R. sanguineus s.s.
OK043931.1	Rhipicephalus sanguineus	320	Portugal	Portugal	39.6622	-8.13535	sheep	Goat/Sheep	Missing		R. sanguineus s.s.
OK043932.1	Rhipicephalus sanguineus	319	Portugal	Portugal	39.6622	-8.13535	sheep	Goat/Sheep	Missing		R. sanguineus s.s.
OK043933.1	Rhipicephalus sanguineus	319	Portugal	Portugal	39.6622	-8.13535	sheep	Goat/Sheep	Missing		R. sanguineus s.s.
OK043936.1	Rhipicephalus sanguineus	320	Portugal	Portugal	39.6622	-8.13535	sheep	Goat/Sheep	Missing		R. sanguineus s.s.
OK043937.1	Rhipicephalus sanguineus	319	Portugal	Portugal	39.6622	-8.13535	sheep	Goat/Sheep	Missing		R. sanguineus s.s.
MH018832.1	Rhipicephalus sanguineus	410	USA: San Diego, CA	USA: San Diego, California	32.5419	-117.036	Missing	Missing	29553918		R. linnaei
OK353734.1	Rhipicephalus sanguineus	370	Cameroon	Cameroon	4.61255	13.1536	Missing	Missing	Missing		R. camicasi
MH018833.1	Rhipicephalus sanguineus	410	USA: San Diego, CA	USA: San Diego, California	32.5419	-117.036	Missing	Missing	29553918		R. linnaei
MH018834.1	Rhipicephalus sanguineus	410	USA: San Diego, CA	USA: San Diego, California	32.5419	-117.036	Missing	Missing	29553918		R. linnaei
MH018835.1	Rhipicephalus sanguineus	410	USA: San Diego, CA	USA: San Diego, California	32.5419	-117.036	Missing	Missing	29553918		R. linnaei
OK560870.1	Rhipicephalus sanguineus	455	Pakistan	Pakistan	30.3308	71.2475	Missing	Missing	Missing		R. turanicus s.l.
OK560873.1	Rhipicephalus turanicus	431	Pakistan	Pakistan	30.3308	71.2475	Missing	Missing	Missing		R. turanicus s.l.
OL347857.1	Rhipicephalus turanicus	453	Turkey	Turkey	38.9598	34.925	Missing	Missing	Missing		R. secundus
OK043938.1	Rhipicephalus sanguineus	320	Portugal	Portugal	39.6622	-8.13535	sheep	Goat/Sheep	Missing		R. sanguineus s.s.
OK043940.1	Rhipicephalus sanguineus	319	Portugal	Portugal	39.6622	-8.13535	sheep	Goat/Sheep	Missing		R. sanguineus s.s.
OL454844.1	Rhipicephalus sanguineus	403	Portugal	Portugal	39.6622	-8.13535	Missing	Missing	Missing		R. sanguineus s.s.
OL454845.1	Rhipicephalus sanguineus	403	Portugal	Portugal	39.6622	-8.13535	Missing	Missing	Missing		R. sanguineus s.s.
OL454848.1	Rhipicephalus pusillus	405	Portugal	Portugal	39.6622	-8.13535	Missing	Missing	Missing		R. pusillus
OL454849.1	Rhipicephalus pusillus	405	Portugal	Portugal	39.6622	-8.13535	Missing	Missing	Missing		R. pusillus
OL454850.1	Rhipicephalus pusillus	405	Portugal	Portugal	39.6622	-8.13535	Missing	Missing	Missing		R. pusillus
OL454851.1	Rhipicephalus pusillus	405	Portugal	Portugal	39.6622	-8.13535	Missing	Missing	Missing		R. pusillus
OL454852.1	Rhipicephalus pusillus	405	Portugal	Portugal	39.6622	-8.13535	Missing	Missing	Missing		R. pusillus
OL454853.1	Rhipicephalus pusillus	405	Portugal	Portugal	39.6622	-8.13535	Missing	Missing	Missing		R. pusillus
OL454854.1	Rhipicephalus pusillus	405	Portugal	Portugal	39.6622	-8.13535	Missing	Missing	Missing		R. pusillus
OL454855.1	Rhipicephalus pusillus	408	Portugal	Portugal	39.6622	-8.13535	Missing	Missing	Missing		R. pusillus
MH018816.1	Rhipicephalus sanguineus	410	Mexico: Mexicali	Mexico: Mexicali	32.6405	-115.475	Missing	Missing	29553918		R. linnaei
OM030339.1	Rhipicephalus secundus	353	Israel	Israel	30.8124	34.8595	Missing	Missing	35026614	Y	R. secundus
OM030342.1	Rhipicephalus secundus	383	Israel	Israel	30.8124	34.8595	Missing	Missing	35026614		R. secundus
OM171261.1	Rhipicephalus turanicus	446	Israel	Israel	30.8124	34.8595	Missing	Missing	Missing		R. turanicus s.s.
OM171270.1	Rhipicephalus turanicus	419	Israel	Israel	30.8124	34.8595	Missing	Missing	Missing		R. turanicus s.s.
MH018817.1	Rhipicephalus sanguineus	410	Mexico: Mexicali	Mexico: Mexicali	32.6405	-115.475	Missing	Missing	29553918		R. linnaei
MH018818.1	Rhipicephalus sanguineus	410	Mexico: Mexicali	Mexico: Mexicali	32.6405	-115.475	Missing	Missing	29553918		R. linnaei
MH018819.1	Rhipicephalus sanguineus	410	Mexico: Mexicali	Mexico: Mexicali	32.6405	-115.475	Missing	Missing	29553918		R. linnaei
MH018820.1	Rhipicephalus sanguineus	410	Mexico: Mexicali	Mexico: Mexicali	32.6405	-115.475	Missing	Missing	29553918		R. linnaei
MH018826.1	Rhipicephalus sanguineus	410	USA: Imperial County, CA	USA: Imperial County, California	32.6788	-115.498	Missing	Missing	29553918		R. linnaei
MH018827.1	Rhipicephalus sanguineus	410	USA: Imperial County, CA	USA: Imperial County, California	32.6788	-115.498	Missing	Missing	29553918		R. linnaei
MH018828.1	Rhipicephalus sanguineus	410	USA: Imperial County, CA	USA: Imperial County, California	32.6788	-115.498	Missing	Missing	29553918		R. linnaei
MH018829.1	Rhipicephalus sanguineus	410	USA: Imperial County, CA	USA: Imperial County, California	32.6788	-115.498	Missing	Missing	29553918		R. linnaei
MH018830.1	Rhipicephalus sanguineus	410	USA: Imperial County, CA	USA: Imperial County, California	32.6788	-115.498	Missing	Missing	29553918		R. linnaei
OM368326.1	Rhipicephalus turanicus	14719	China: Yining	China: Yining	43.9052	81.2748	dog	Dog	Missing		R. turanicus s.s.
KT382453.1	Rhipicephalus sanguineus	425	Iraq: Ramadi	Iraq: Ramadi	33.426	43.2999	Missing	Missing	27003273		R. linnaei
OM368330.1	Rhipicephalus turanicus	14717	China: Beijing	China: Beijing	39.939	116.233	hedgehog	Hedgehog	Missing		R. turanicus s.s.
OM422741.1	Rhipicephalus turanicus	420	China: Xinjiang, Shihezi	China: Xinjiang, Shihezi	44.3017	86.0776	sheep	Goat/Sheep	Missing		R. turanicus s.s.
MH018801.1	Rhipicephalus sanguineus	410	USA: Lytle Creek, CA	USA: Lytle Creek, California	34.2528	-117.502	Missing	Missing	29553918		R. linnaei
OL454846.1	Rhipicephalus sanguineus	403	Portugal	Portugal	39.6622	-8.13535	Missing	Missing	Missing		R. sanguineus s.s.
OL454847.1	Rhipicephalus sanguineus	403	Portugal	Portugal	39.6622	-8.13535	Missing	Missing	Missing		R. sanguineus s.s.
MF425982.1	Rhipicephalus sanguineus	362	Portugal: Caldas da Rainha.	Portugal: Caldas da Rainha.	39.4072	-9.1346	Missing	Missing	29605833		R. sanguineus s.s.
MF425956.1	Rhipicephalus sanguineus	323	Portugal: Samora Correia.	Portugal: Samora Correia.	38.9349	-8.86899	Missing	Missing	29605833		R. sanguineus s.s.
MF425950.1	Rhipicephalus sanguineus	323	Portugal: Santarem.	Portugal: Santarem.	39.2364	-8.68671	Missing	Missing	29605833		R. sanguineus s.s.
MF425951.1	Rhipicephalus sanguineus	310	Portugal: Santarem.	Portugal: Santarem.	39.2364	-8.68671	Missing	Missing	29605833		R. sanguineus s.s.
MF425952.1	Rhipicephalus sanguineus	310	Portugal: Santarem.	Portugal: Santarem.	39.2364	-8.68671	Missing	Missing	29605833		R. sanguineus s.s.
MH018802.1	Rhipicephalus sanguineus	410	USA: Lytle Creek, CA	USA: Lytle Creek, California	34.2528	-117.502	Missing	Missing	29553918		R. linnaei
MF425953.1	Rhipicephalus sanguineus	310	Portugal: Santarem.	Portugal: Santarem.	39.2364	-8.68671	Missing	Missing	29605833		R. sanguineus s.s.
MF425954.1	Rhipicephalus sanguineus	310	Portugal: Santarem.	Portugal: Santarem.	39.2364	-8.68671	Missing	Missing	29605833		R. sanguineus s.s.
MH018803.1	Rhipicephalus sanguineus	410	USA: Lytle Creek, CA	USA: Lytle Creek, California	34.2528	-117.502	Missing	Missing	29553918		R. linnaei
MH018804.1	Rhipicephalus sanguineus	410	USA: Lytle Creek, CA	USA: Lytle Creek, California	34.2528	-117.502	Missing	Missing	29553918		R. linnaei
MF425955.1	Rhipicephalus sanguineus	324	Portugal: Santarem.	Portugal: Santarem.	39.2364	-8.68671	Missing	Missing	29605833		R. sanguineus s.s.
MF425957.1	Rhipicephalus sanguineus	308	Portugal: Sao Facundo.	Portugal: Sao Facundo.	39.3753	-8.10446	Missing	Missing	29605833		R. sanguineus s.s.
KX793717.1	Rhipicephalus sanguineus	411	Serbia	Serbia	44.0243	21.0766	Missing	Missing	28115024		R. sanguineus s.s.
KX793720.1	Rhipicephalus sanguineus	411	Serbia	Serbia	44.0243	21.0766	Missing	Missing	28115024		R. sanguineus s.s.
KX793738.1	Rhipicephalus sanguineus	411	Serbia	Serbia	44.0243	21.0766	Missing	Missing	28115024		R. sanguineus s.s.
MW145165.1	Rhipicephalus sanguineus	421	Slovakia: Bratislava	Slovakia: Bratislava	48.1593	17.1397	Missing	Missing	Missing		R. sanguineus s.s.
MH018805.1	Rhipicephalus sanguineus	410	USA: Lytle Creek, CA	USA: Lytle Creek, California	34.2528	-117.502	Missing	Missing	29553918		R. linnaei
MH018806.1	Rhipicephalus sanguineus	410	USA: Lytle Creek, CA	USA: Lytle Creek, California	34.2528	-117.502	Missing	Missing	29553918		R. linnaei
MH018807.1	Rhipicephalus sanguineus	410	USA: Lytle Creek, CA	USA: Lytle Creek, California	34.2528	-117.502	Missing	Missing	29553918		R. linnaei
MH018808.1	Rhipicephalus sanguineus	410	USA: Lytle Creek, CA	USA: Lytle Creek, California	34.2528	-117.502	Missing	Missing	29553918		R. linnaei
MH018809.1	Rhipicephalus sanguineus	410	USA: Lytle Creek, CA	USA: Lytle Creek, California	34.2528	-117.502	Missing	Missing	29553918		R. linnaei
JX416325.1	Rhipicephalus sanguineus	14714	China	China	35.0001	105	dog	Dog	23630448		R. linnaei
MN685287.1	Rhipicephalus sanguineus	311	China	China	35.0001	105	Canis lupus familiaris	Dog	Missing		R. linnaei
MN685288.1	Rhipicephalus sanguineus	313	China	China	35.0001	105	Canis lupus familiaris	Dog	Missing		R. linnaei
OL757514.1	Rhipicephalus sanguineus	456	China	China	35.0001	105	Missing	Missing	Missing		R. linnaei
OQ568715.1	Rhipicephalus sanguineus	429	China	China	35.0001	105	Missing	Missing	Missing		R. linnaei
OR208590.1	Rhipicephalus sanguineus	14715	China	China	35.0001	105	Missing	Missing	37329345		R. linnaei
KT382454.1	Rhipicephalus sanguineus	425	Iraq: Kirkuk	Iraq: Kirkuk	35.4719	44.3954	Missing	Missing	27003273		R. linnaei
MT229194.1	Rhipicephalus sanguineus	404	Turkey	Turkey	38.9598	34.925	Missing	Missing	Missing		R. linnaei
MW145166.1	Rhipicephalus sanguineus	421	Slovakia: Bratislava	Slovakia: Bratislava	48.1593	17.1397	Missing	Missing	Missing		R. sanguineus s.s.
MW145167.1	Rhipicephalus sanguineus	410	Slovakia: Sered	Slovakia: Sered	48.2889	17.7309	Missing	Missing	Missing		R. sanguineus s.s.
OP326203.1	Rhipicephalus sanguineus	443	Slovenia: Bovec or Bled	Slovenia: Bovec or Bled	46.1345	15.5356	dog	Dog	Missing		R. sanguineus s.s.
OP326213.1	Rhipicephalus sanguineus	454	Slovenia: Bovec or Bled	Slovenia: Bovec or Bled	46.1345	15.5356	dog	Dog	Missing		R. sanguineus s.s.
GU553082.1	Rhipicephalus turanicus	357	Spain	Spain	39.3261	-4.83798	Missing	Missing	20858451		R. sanguineus s.s.
MZ420717.1	Rhipicephalus sanguineus	439	Spain	Spain	39.3261	-4.83798	Lepus granatensis	Hare/Rabbit	34738325		R. sanguineus s.s.
OP326206.1	Rhipicephalus sanguineus	433	Spain: Cadiz	Spain: Cadiz	36.5262	-5.90084	dog	Dog	Missing		R. sanguineus s.s.
MG651944.1	Rhipicephalus sanguineus	442	China: Aral, Xinjiang	China: Aral, Xinjiang	40.4994	81.2453	Missing	Missing	Missing		R. linnaei
MG651947.1	Rhipicephalus sanguineus	441	China: Aral, Xinjiang	China: Aral, Xinjiang	40.4994	81.2453	dogs	Dog	Missing		R. linnaei
KP866201.1	Rhipicephalus sanguineus	396	Russia: East Siberia, Irkutsk	Russia: East Siberia, Irkutsk	52.2983	104.267	Homo sapiens	Human	26443685		R. linnaei
AY883862.1	Rhipicephalus sanguineus	454	Missing	Missing			Missing	Missing	Missing		R. linnaei
AY883863.1	Rhipicephalus sanguineus	455	Missing	Missing			Missing	Missing	Missing		R. linnaei
AY883864.1	Rhipicephalus sanguineus	452	Missing	Missing			Missing	Missing	Missing		R. linnaei
AY883865.1	Rhipicephalus sanguineus	452	Missing	Missing			Missing	Missing	Missing		R. linnaei
AY883866.1	Rhipicephalus sanguineus	455	Missing	Missing			Missing	Missing	Missing		R. linnaei
OP326212.1	Rhipicephalus sanguineus	432	Spain: Cadiz	Spain: Cadiz	36.5262	-5.90084	dog	Dog	Missing		R. sanguineus s.s.
AY883867.1	Rhipicephalus sanguineus	455	Missing	Missing			Missing	Missing	Missing		R. linnaei
AY883868.1	Rhipicephalus sanguineus	454	Missing	Missing			Missing	Missing	Missing		R. linnaei
AY883870.1	Rhipicephalus sanguineus	454	Missing	Missing			Missing	Missing	Missing		R. linnaei
AY883871.1	Rhipicephalus sanguineus	455	Missing	Missing			Missing	Missing	Missing		R. linnaei
AY883873.1	Rhipicephalus sanguineus	458	Missing	Missing			Missing	Missing	Missing		R. linnaei
AY883874.1	Rhipicephalus sanguineus	455	Missing	Missing			Missing	Missing	Missing		R. linnaei
AY883875.1	Rhipicephalus sanguineus	455	Missing	Missing			Missing	Missing	Missing		R. linnaei
AY883878.1	Rhipicephalus sanguineus	457	Missing	Missing			Missing	Missing	Missing		R. linnaei
AY883879.1	Rhipicephalus sanguineus	453	Missing	Missing			Missing	Missing	Missing		R. linnaei
ON428514.1	Rhipicephalus turanicus	378	Pakistan	Pakistan	30.3308	71.2475	goat	Goat/Sheep	Missing		R. turanicus s.l.
ON428515.1	Rhipicephalus turanicus	378	Pakistan	Pakistan	30.3308	71.2475	sheep	Goat/Sheep	Missing		R. secundus
AY883880.1	Rhipicephalus sanguineus	453	Missing	Missing			Missing	Missing	Missing		R. linnaei
JX195173.1	Rhipicephalus sanguineus	405	Missing	Missing			Missing	Missing	22818199		R. linnaei
JX195174.1	Rhipicephalus sanguineus	405	Missing	Missing			Missing	Missing	22818199		R. linnaei
KT906176.1	Rhipicephalus sanguineus	325	Missing	Missing			Missing	Missing	Missing		R. linnaei
KU664368.1	Rhipicephalus camicasi	306	Missing	Missing			Missing	Missing	27050755		R. linnaei
MF351571.1	Rhipicephalus sanguineus	419	Missing	Missing			Missing	Missing	29055642		R. linnaei
MF351572.1	Rhipicephalus sanguineus	420	Missing	Missing			Missing	Missing	29055642		R. linnaei
MF351573.1	Rhipicephalus sanguineus	418	Missing	Missing			Missing	Missing	29055642		R. linnaei
MF351574.1	Rhipicephalus sanguineus	421	Missing	Missing			Missing	Missing	29055642		R. linnaei
MF351575.1	Rhipicephalus sanguineus	415	Missing	Missing			Missing	Missing	29055642		R. linnaei
MF351576.1	Rhipicephalus sanguineus	390	Missing	Missing			Missing	Missing	29055642		R. linnaei
MF351577.1	Rhipicephalus sanguineus	415	Missing	Missing			Missing	Missing	29055642		R. linnaei
MF351578.1	Rhipicephalus sanguineus	450	Missing	Missing			Missing	Missing	29055642		R. linnaei
MF351579.1	Rhipicephalus sanguineus	436	Missing	Missing			Missing	Missing	29055642		R. linnaei
MF351580.1	Rhipicephalus sanguineus	426	Missing	Missing			Missing	Missing	29055642		R. linnaei
MF351581.1	Rhipicephalus sanguineus	438	Missing	Missing			Missing	Missing	29055642		R. linnaei
MF351582.1	Rhipicephalus sanguineus	460	Missing	Missing			Missing	Missing	29055642		R. linnaei
MF351583.1	Rhipicephalus sanguineus	426	Missing	Missing			Missing	Missing	29055642		R. linnaei
MF351584.1	Rhipicephalus sanguineus	453	Missing	Missing			Missing	Missing	29055642		R. linnaei
MF351585.1	Rhipicephalus sanguineus	428	Missing	Missing			Missing	Missing	29055642		R. linnaei
MF351586.1	Rhipicephalus sanguineus	427	Missing	Missing			Missing	Missing	29055642		R. linnaei
MF351587.1	Rhipicephalus sanguineus	441	Missing	Missing			Missing	Missing	29055642		R. linnaei
MF351588.1	Rhipicephalus sanguineus	439	Missing	Missing			Missing	Missing	29055642		R. linnaei
MF351589.1	Rhipicephalus sanguineus	450	Missing	Missing			Missing	Missing	29055642		R. linnaei
MF351590.1	Rhipicephalus sanguineus	444	Missing	Missing			Missing	Missing	29055642		R. linnaei
MF351591.1	Rhipicephalus sanguineus	425	Missing	Missing			Missing	Missing	29055642		R. linnaei
MF351592.1	Rhipicephalus sanguineus	435	Missing	Missing			Missing	Missing	29055642		R. linnaei
MF351593.1	Rhipicephalus sanguineus	426	Missing	Missing			Missing	Missing	29055642		R. linnaei
ON679633.1	Rhipicephalus turanicus	412	Missing	Missing			Missing	Missing	Missing		R. turanicus s.l.
OP326218.1	Rhipicephalus sanguineus	432	Spain: Cadiz	Spain: Cadiz	36.5262	-5.90084	dog	Dog	Missing		R. sanguineus s.s.
ON911440.1	Rhipicephalus turanicus	398	Pakistan	Pakistan	30.3308	71.2475	Missing	Missing	Missing		R. turanicus s.l.
MF351594.1	Rhipicephalus sanguineus	441	Missing	Missing			Missing	Missing	29055642		R. linnaei
MF351595.1	Rhipicephalus sanguineus	442	Missing	Missing			Missing	Missing	29055642		R. linnaei
MF351596.1	Rhipicephalus sanguineus	442	Missing	Missing			Missing	Missing	29055642		R. linnaei
MF351597.1	Rhipicephalus sanguineus	440	Missing	Missing			Missing	Missing	29055642		R. linnaei
MF351598.1	Rhipicephalus sanguineus	449	Missing	Missing			Missing	Missing	29055642		R. linnaei
ON921117.1	Rhipicephalus sanguineus	382	Pakistan	Pakistan	30.3308	71.2475	dog	Dog	Missing		R. turanicus s.l.
ON921118.1	Rhipicephalus sanguineus	379	Pakistan	Pakistan	30.3308	71.2475	dog	Dog	Missing		R. turanicus s.l.
ON921124.1	Rhipicephalus turanicus	382	Pakistan	Pakistan	30.3308	71.2475	dog	Dog	Missing		R. turanicus s.l.
ON921125.1	Rhipicephalus turanicus	385	Pakistan	Pakistan	30.3308	71.2475	dog	Dog	Missing		R. turanicus s.l.
OP139355.1	Rhipicephalus turanicus	337	Missing	Missing			Missing	Missing	Missing		R. secundus
OP139356.1	Rhipicephalus sanguineus	337	Missing	Missing			Missing	Missing	Missing		R. rutilus
MF351599.1	Rhipicephalus sanguineus	441	Missing	Missing			Missing	Missing	29055642		R. linnaei
MF351600.1	Rhipicephalus sanguineus	439	Missing	Missing			Missing	Missing	29055642		R. linnaei
MF351601.1	Rhipicephalus sanguineus	515	Missing	Missing			Missing	Missing	29055642		R. linnaei
OP326208.1	Rhipicephalus sanguineus	428	Spain: Murcia	Spain: Murcia	37.9924	-1.13054	dog	Dog	Missing		R. sanguineus s.s.
OP326216.1	Rhipicephalus sanguineus	444	Spain: Murcia	Spain: Murcia	37.9924	-1.13054	dog	Dog	Missing		R. sanguineus s.s.
OP326217.1	Rhipicephalus sanguineus	431	Spain: Murcia	Spain: Murcia	37.9924	-1.13054	dog	Dog	Missing		R. sanguineus s.s.
OP326219.1	Rhipicephalus sanguineus	428	Spain: Murcia	Spain: Murcia	37.9924	-1.13054	dog	Dog	Missing		R. sanguineus s.s.
OP326205.1	Rhipicephalus sanguineus	403	Spain: Valencia	Spain: Valencia	39.4697	-0.376335	dog	Dog	Missing		R. sanguineus s.s.
JX997393.1	Rhipicephalus sanguineus group sp. GSS-2012	425	Spain: Zaragoza	Spain: Zaragoza	41.6521	-0.880943	Missing	Missing	Missing		R. sanguineus s.s.
OR946396.1	Rhipicephalus sp. 1 RRP-2023a	395	Spain: Zaragoza	Spain: Zaragoza	41.6521	-0.880943	Missing	Missing	Missing		R. sanguineus s.s.
OR946397.1	Rhipicephalus sp. 1 RRP-2023a	397	Spain: Zaragoza	Spain: Zaragoza	41.6521	-0.880943	Missing	Missing	Missing		R. sanguineus s.s.
OR946398.1	Rhipicephalus sp. 1 RRP-2023a	395	Spain: Zaragoza	Spain: Zaragoza	41.6521	-0.880943	Missing	Missing	Missing		R. sanguineus s.s.
OR946399.1	Rhipicephalus sp. 1 RRP-2023a	396	Spain: Zaragoza	Spain: Zaragoza	41.6521	-0.880943	Missing	Missing	Missing		R. sanguineus s.s.
OR946400.1	Rhipicephalus sp. 1 RRP-2023a	422	Spain: Zaragoza	Spain: Zaragoza	41.6521	-0.880943	Missing	Missing	Missing		R. sanguineus s.s.
OR946401.1	Rhipicephalus sp. 1 RRP-2023a	416	Spain: Zaragoza	Spain: Zaragoza	41.6521	-0.880943	Missing	Missing	Missing		R. sanguineus s.s.
GU553084.1	Rhipicephalus sanguineus	357	Uruguay	Uruguay	-32.8756	-56.0202	Missing	Missing	20858451		R. sanguineus s.s.
KT382465.1	Rhipicephalus sanguineus	423	USA: AZ	USA: Arizona	34.3953	-111.763	Missing	Missing	27003273		R. sanguineus s.s.
MH018843.1	Rhipicephalus sanguineus	407	USA: Fontana, CA	USA: Fontana, California	34.1158	-117.493	Missing	Missing	29553918		R. sanguineus s.s.
MH018844.1	Rhipicephalus sanguineus	407	USA: Fontana, CA	USA: Fontana, California	34.1158	-117.493	Missing	Missing	29553918		R. sanguineus s.s.
MH018845.1	Rhipicephalus sanguineus	408	USA: Fontana, CA	USA: Fontana, California	34.1158	-117.493	Missing	Missing	29553918		R. sanguineus s.s.
MH018846.1	Rhipicephalus sanguineus	407	USA: Fontana, CA	USA: Fontana, California	34.1158	-117.493	Missing	Missing	29553918		R. sanguineus s.s.
MH018847.1	Rhipicephalus sanguineus	407	USA: Fontana, CA	USA: Fontana, California	34.1158	-117.493	Missing	Missing	29553918		R. sanguineus s.s.
OP352773.1	Rhipicephalus turanicus	430	Croatia: Pag	Croatia: Pag	44.4966	14.9462	dog	Dog	Missing		R. secundus
OP352774.1	Rhipicephalus rutilus	433	Egypt	Egypt	26.254	29.2675	dog	Dog	Missing		R. rutilus
MF351602.1	Rhipicephalus sanguineus	430	Missing	Missing			Missing	Missing	29055642		R. linnaei
MF351603.1	Rhipicephalus sanguineus	440	Missing	Missing			Missing	Missing	29055642		R. linnaei
MK680295.1	Rhipicephalus sanguineus	406	Missing	Missing			Missing	Missing	31202622		R. linnaei
MN326507.1	Rhipicephalus sanguineus	421	Missing	Missing			Missing	Missing	Missing		R. linnaei
OQ184023.1	Rhipicephalus turanicus	14720	Israel: Jerusalem	Israel: Jerusalem	31.7885	35.2188	Felis catus	Cat	Missing		R. turanicus s.s.
KT382467.1	Rhipicephalus sanguineus	423	USA: GA	USA: Georgia	32.3294	-83.1137	Missing	Missing	27003273		R. sanguineus s.s.
MH018810.1	Rhipicephalus sanguineus	408	USA: Lytle Creek, CA	USA: Lytle Creek, California	34.2528	-117.502	Missing	Missing	29553918		R. sanguineus s.s.
ON756090.1	Rhipicephalus sanguineus	15077	USA: Oklahoma	USA: Oklahoma	34.9551	-97.2684	Missing	Missing	Missing		R. sanguineus s.s.
MH018848.1	Rhipicephalus sanguineus	408	USA: Sacramento, CA	USA: Sacramento, California	38.5523	-121.335	Missing	Missing	29553918		R. sanguineus s.s.
MH018849.1	Rhipicephalus sanguineus	408	USA: Sacramento, CA	USA: Sacramento, California	38.5523	-121.335	Missing	Missing	29553918		R. sanguineus s.s.
MN326508.1	Rhipicephalus sanguineus	417	Missing	Missing			Missing	Missing	Missing		R. linnaei
MH018850.1	Rhipicephalus sanguineus	408	USA: Sacramento, CA	USA: Sacramento, California	38.5523	-121.335	Missing	Missing	29553918		R. sanguineus s.s.
OQ438057.1	Rhipicephalus turanicus	1202	Missing	Missing			Missing	Missing	Missing		R. turanicus s.s.
OQ438058.1	Rhipicephalus turanicus	1205	Missing	Missing			Missing	Missing	Missing		R. turanicus s.s.
OQ438059.1	Rhipicephalus turanicus	1203	Missing	Missing			Missing	Missing	Missing		R. turanicus s.s.
OQ438060.1	Rhipicephalus turanicus	1202	Missing	Missing			Missing	Missing	Missing		R. turanicus s.s.
OQ566209.1	Rhipicephalus sanguineus	432	Kenya	Kenya	1.44197	38.4314	Camelus dromedarius	Camel	Missing		R. camicasi
OQ566210.1	Rhipicephalus sanguineus	435	Kenya	Kenya	1.44197	38.4314	Camelus dromedarius	Camel	Missing		R. camicasi
OQ566214.1	Rhipicephalus camicasi	420	Kenya	Kenya	1.44197	38.4314	Camelus dromedarius	Camel	Missing		R. camicasi
MN396627.1	Rhipicephalus sanguineus	437	Missing	Missing			Missing	Missing	Missing		R. linnaei
OQ600635.1	Rhipicephalus sanguineus	390	Pakistan	Pakistan	30.3308	71.2475	dog	Dog	Missing		R. turanicus s.l.
OQ600637.1	Rhipicephalus turanicus	403	Pakistan	Pakistan	30.3308	71.2475	dog	Dog	Missing		R. turanicus s.l.
MN396628.1	Rhipicephalus sanguineus	429	Missing	Missing			Missing	Missing	Missing		R. linnaei
MT008196.1	Rhipicephalus sanguineus	351	Missing	Missing			Missing	Missing	Missing		R. linnaei
MT026919.1	Rhipicephalus sanguineus	407	Missing	Missing			Missing	Missing	Missing		R. linnaei
MT026920.1	Rhipicephalus sanguineus	402	Missing	Missing			Missing	Missing	Missing		R. linnaei
MT026921.1	Rhipicephalus sanguineus	402	Missing	Missing			Missing	Missing	Missing		R. linnaei
MZ540298.1	Rhipicephalus sanguineus	375	Missing	Missing			Missing	Missing	Missing		R. linnaei
OM258177.1	Rhipicephalus sanguineus	362	Missing	Missing			Missing	Missing	Missing		R. linnaei
OM985234.1	Rhipicephalus sanguineus sensu lato	444	Missing	Missing			Missing	Missing	Missing		R. linnaei
OM985237.1	Rhipicephalus sanguineus sensu lato	423	Missing	Missing			Missing	Missing	Missing		R. linnaei
OM985238.1	Rhipicephalus sanguineus sensu lato	422	Missing	Missing			Missing	Missing	Missing		R. linnaei
OM985245.1	Rhipicephalus sanguineus sensu lato	426	Missing	Missing			Missing	Missing	Missing		R. linnaei
OM985246.1	Rhipicephalus sanguineus sensu lato	456	Missing	Missing			Missing	Missing	Missing		R. linnaei
OM985247.1	Rhipicephalus sanguineus sensu lato	423	Missing	Missing			Missing	Missing	Missing		R. linnaei
OM985248.1	Rhipicephalus sanguineus sensu lato	426	Missing	Missing			Missing	Missing	Missing		R. linnaei
OM985249.1	Rhipicephalus sanguineus sensu lato	423	Missing	Missing			Missing	Missing	Missing		R. linnaei
OM985250.1	Rhipicephalus sanguineus sensu lato	425	Missing	Missing			Missing	Missing	Missing		R. linnaei
OM985251.1	Rhipicephalus sanguineus sensu lato	426	Missing	Missing			Missing	Missing	Missing		R. linnaei
OM985252.1	Rhipicephalus sanguineus sensu lato	421	Missing	Missing			Missing	Missing	Missing		R. linnaei
OM985253.1	Rhipicephalus sanguineus sensu lato	427	Missing	Missing			Missing	Missing	Missing		R. linnaei
OM985254.1	Rhipicephalus sanguineus sensu lato	422	Missing	Missing			Missing	Missing	Missing		R. linnaei
OM985255.1	Rhipicephalus sanguineus sensu lato	430	Missing	Missing			Missing	Missing	Missing		R. linnaei
OM985256.1	Rhipicephalus sanguineus sensu lato	453	Missing	Missing			Missing	Missing	Missing		R. linnaei
OM985257.1	Rhipicephalus sanguineus sensu lato	422	Missing	Missing			Missing	Missing	Missing		R. linnaei
OM985265.1	Rhipicephalus sanguineus sensu lato	426	Missing	Missing			Missing	Missing	Missing		R. linnaei
OM985266.1	Rhipicephalus sanguineus sensu lato	422	Missing	Missing			Missing	Missing	Missing		R. linnaei
OM985267.1	Rhipicephalus sanguineus sensu lato	423	Missing	Missing			Missing	Missing	Missing		R. linnaei
OM985268.1	Rhipicephalus sanguineus sensu lato	422	Missing	Missing			Missing	Missing	Missing		R. linnaei
OM985269.1	Rhipicephalus sanguineus sensu lato	424	Missing	Missing			Missing	Missing	Missing		R. linnaei
OM985270.1	Rhipicephalus sanguineus sensu lato	426	Missing	Missing			Missing	Missing	Missing		R. linnaei
OM985271.1	Rhipicephalus sanguineus sensu lato	427	Missing	Missing			Missing	Missing	Missing		R. linnaei
OM985272.1	Rhipicephalus sanguineus sensu lato	421	Missing	Missing			Missing	Missing	Missing		R. linnaei
OM985274.1	Rhipicephalus sanguineus sensu lato	423	Missing	Missing			Missing	Missing	Missing		R. linnaei
OM985275.1	Rhipicephalus sanguineus sensu lato	421	Missing	Missing			Missing	Missing	Missing		R. linnaei
ON510072.1	Rhipicephalus sanguineus	397	Missing	Missing			Missing	Missing	Missing		R. linnaei
ON510073.1	Rhipicephalus sanguineus	424	Missing	Missing			Missing	Missing	Missing		R. linnaei
ON510074.1	Rhipicephalus sanguineus	378	Missing	Missing			Missing	Missing	Missing		R. linnaei
ON510075.1	Rhipicephalus sanguineus	346	Missing	Missing			Missing	Missing	Missing		R. linnaei
ON510076.1	Rhipicephalus sanguineus	411	Missing	Missing			Missing	Missing	Missing		R. linnaei
ON510079.1	Rhipicephalus sanguineus	370	Missing	Missing			Missing	Missing	Missing		R. linnaei
ON510080.1	Rhipicephalus sanguineus	360	Missing	Missing			Missing	Missing	Missing		R. linnaei
ON510081.1	Rhipicephalus sanguineus	448	Missing	Missing			Missing	Missing	Missing		R. linnaei
ON510082.1	Rhipicephalus sanguineus	343	Missing	Missing			Missing	Missing	Missing		R. linnaei
ON510083.1	Rhipicephalus sanguineus	386	Missing	Missing			Missing	Missing	Missing		R. linnaei
ON510084.1	Rhipicephalus sanguineus	458	Missing	Missing			Missing	Missing	Missing		R. linnaei
ON510085.1	Rhipicephalus sanguineus	392	Missing	Missing			Missing	Missing	Missing		R. linnaei
ON510087.1	Rhipicephalus sanguineus	456	Missing	Missing			Missing	Missing	Missing		R. linnaei
ON510088.1	Rhipicephalus sanguineus	408	Missing	Missing			Missing	Missing	Missing		R. linnaei
ON510089.1	Rhipicephalus sanguineus	438	Missing	Missing			Missing	Missing	Missing		R. linnaei
ON510090.1	Rhipicephalus sanguineus	337	Missing	Missing			Missing	Missing	Missing		R. linnaei
ON510091.1	Rhipicephalus sanguineus	344	Missing	Missing			Missing	Missing	Missing		R. linnaei
ON510093.1	Rhipicephalus sanguineus	371	Missing	Missing			Missing	Missing	Missing		R. linnaei
ON510094.1	Rhipicephalus sanguineus	322	Missing	Missing			Missing	Missing	Missing		R. linnaei
ON510095.1	Rhipicephalus sanguineus	301	Missing	Missing			Missing	Missing	Missing		R. linnaei
ON510096.1	Rhipicephalus sanguineus	346	Missing	Missing			Missing	Missing	Missing		R. linnaei
ON510097.1	Rhipicephalus sanguineus	346	Missing	Missing			Missing	Missing	Missing		R. linnaei
ON510098.1	Rhipicephalus sanguineus	326	Missing	Missing			Missing	Missing	Missing		R. linnaei
OR415897.1	Rhipicephalus turanicus	422	China	China	35.0001	105	tick	Enviroment	Missing		R. turanicus s.s.
OR452925.1	Rhipicephalus turanicus	453	Missing	Missing			Missing	Missing	Missing		R. secundus
OR474529.1	Rhipicephalus turanicus	460	China: xinjiang	China: xinjiang	42.4805	85.4633	Rhombomys opimus	Rodent	Missing		R. turanicus s.s.
OR486008.1	Rhipicephalus turanicus	472	Kazakhstan	Kazakhstan	48.1013	66.7781	Missing	Missing	Missing		R. turanicus s.s.
OR486011.1	Rhipicephalus turanicus	471	Kazakhstan	Kazakhstan	48.1013	66.7781	Missing	Missing	Missing		R. turanicus s.s.
OR486013.1	Rhipicephalus turanicus	469	Kazakhstan	Kazakhstan	48.1013	66.7781	Missing	Missing	Missing		R. turanicus s.s.
OR486014.1	Rhipicephalus turanicus	462	Kazakhstan	Kazakhstan	48.1013	66.7781	Missing	Missing	Missing		R. turanicus s.s.
OR486024.1	Rhipicephalus sanguineus	463	Kazakhstan	Kazakhstan	48.1013	66.7781	Missing	Missing	Missing		R. pumilio
OR807421.1	Rhipicephalus turanicus	416	Pakistan	Pakistan	30.3308	71.2475	Missing	Missing	Missing		R. turanicus s.l.
ON510099.1	Rhipicephalus sanguineus	457	Missing	Missing			Missing	Missing	Missing		R. linnaei
ON510100.1	Rhipicephalus sanguineus	457	Missing	Missing			Missing	Missing	Missing		R. linnaei
MH018851.1	Rhipicephalus sanguineus	408	USA: Sacramento, CA	USA: Sacramento, California	38.5523	-121.335	Missing	Missing	29553918		R. sanguineus s.s.
MH018852.1	Rhipicephalus sanguineus	408	USA: Sacramento, CA	USA: Sacramento, California	38.5523	-121.335	Missing	Missing	29553918		R. sanguineus s.s.
KT382469.1	Rhipicephalus sanguineus	423	USA: TX	USA: Texas	31.2639	-98.5456	Missing	Missing	27003273		R. sanguineus s.s.
MH018811.1	Rhipicephalus sanguineus	408	USA: White Mountains, AZ	USA: White Mountains, Arizona	33.9908	-109.614	Missing	Missing	29553918		R. sanguineus s.s.
MH018812.1	Rhipicephalus sanguineus	408	USA: White Mountains, AZ	USA: White Mountains, Arizona	33.9908	-109.614	Missing	Missing	29553918		R. sanguineus s.s.
MH018813.1	Rhipicephalus sanguineus	408	USA: White Mountains, AZ	USA: White Mountains, Arizona	33.9908	-109.614	Missing	Missing	29553918		R. sanguineus s.s.
ON510101.1	Rhipicephalus sanguineus	456	Missing	Missing			Missing	Missing	Missing		R. linnaei
ON510102.1	Rhipicephalus sanguineus	459	Missing	Missing			Missing	Missing	Missing		R. linnaei
ON510103.1	Rhipicephalus sanguineus	454	Missing	Missing			Missing	Missing	Missing		R. linnaei
OP352775.1	Rhipicephalus linnaei	433	Croatia	Missing			dog	Dog	Missing		R. linnaei
OR991244.1	Rhipicephalus turanicus	401	Pakistan	Pakistan	30.3308	71.2475	Missing	Missing	Missing		R. turanicus s.l.
OR991245.1	Rhipicephalus turanicus	412	Pakistan	Pakistan	30.3308	71.2475	Missing	Missing	Missing		R. turanicus s.l.
OR991246.1	Rhipicephalus turanicus	412	Pakistan	Pakistan	30.3308	71.2475	Missing	Missing	Missing		R. turanicus s.l.
OP352776.1	Rhipicephalus linnaei	433	Missing	Missing			dog	Dog	Missing		R. linnaei
OP810991.1	Rhipicephalus sanguineus	425	Missing	Missing			Missing	Missing	Missing		R. linnaei
OQ300116.1	Rhipicephalus sanguineus	436	Missing	Missing			Missing	Missing	Missing		R. linnaei
PP204228.1	Rhipicephalus turanicus	366	Iraq	Iraq	33.0956	44.175	Missing	Missing	Missing		R. turanicus s.s.
PP346393.1	Rhipicephalus turanicus	430	China	China	35.0001	105	Missing	Missing	Missing		R. turanicus s.s.
PP087098.1	Rhipicephalus sanguineus	458	Missing	Missing			Missing	Missing	Missing		R. linnaei
PP087099.1	Rhipicephalus sanguineus	417	Missing	Missing			Missing	Missing	Missing		R. linnaei
PP087102.1	Rhipicephalus sanguineus	459	Missing	Missing			Missing	Missing	Missing		R. linnaei
Z97883.1	Rhipicephalus pusillus	385	Missing	Missing			Missing	Missing	Missing		R. pusillus
MH018814.1	Rhipicephalus sanguineus	407	USA: White Mountains, AZ	USA: White Mountains, Arizona	33.9908	-109.614	Missing	Missing	29553918		R. sanguineus s.s.
MH018815.1	Rhipicephalus sanguineus	407	USA: White Mountains, AZ	USA: White Mountains, Arizona	33.9908	-109.614	Missing	Missing	29553918		R. sanguineus s.s.
