# Supplementary material for: The Rhipicephalus sanguineus group: updated list of species, geographical distribution, and vector competence
Source: Parasit Vectors. 2024 Dec 27;17:540. doi: 10.1186/s13071-024-06572-3 (PMC11681662; doi:10.1186/s13071-024-06572-3)
Supplement: Supplementary file 11 — Additional file 11: Hyperlinked spreadsheet containing information about cox1 sequences of the Rhipicephalus sanguineus group used for phylogenetic and distribution analyses. [file 13071_2024_6572_MOESM11_ESM.xlsx]

## Sheet: Sheet1
Accession Code	Organism	Nucleotide Size	Country-NCBI	Country-MAP	Latitude	Longitude	Host-NCBI	Host-TREE	PUBMED	Reference sequence	Clade
AF132839.1	Rhipicephalus sanguineus	793	Missing	Missing			Missing	Missing	10877935		R. sanguineus s.s.
AF132841.1	Rhipicephalus turanicus	788	Missing	Missing			Missing	Missing	10877935		R. secundus
AY008684.1	Rhipicephalus pumilio	785	Missing	Missing			Missing	Missing	11697919		R. rossicus
MF425992.1	Rhipicephalus linnaei	693	Angola: Luanda.	Angola: Luanda	-8.82727	13.244	Missing	Missing	29605833		R. linnaei
MF425993.1	Rhipicephalus linnaei	702	Angola: Luanda.	Angola: Luanda	-8.82727	13.244	Missing	Missing	29605833		R. linnaei
HM193877.1	Rhipicephalus pumilio	690	China: Jinhua, Zhejiang	China: Jinhua, Zhejiang	29.1367	119.638	tick voucher AMMS-ZJ-1	Missing	Missing		R. pumilio
HM193878.1	Rhipicephalus pumilio	686	China: Jinhua, Zhejiang	China: Jinhua, Zhejiang	29.1367	119.638	tick voucher AMMS-ZJ-3	Missing	Missing		R. pumilio
MF425994.1	Rhipicephalus linnaei	703	Angola: Luanda.	Angola: Luanda	-8.82727	13.244	Missing	Missing	29605833		R. linnaei
MF425995.1	Rhipicephalus linnaei	688	Angola: Luanda.	Angola: Luanda	-8.82727	13.244	Missing	Missing	29605833		R. linnaei
JQ737086.1	Rhipicephalus turanicus	707	Missing	Missing			Missing	Missing	Missing		R. turanicus s.s.
JX394213.1	Rhipicephalus rossicus	769	Missing	Missing			Missing	Missing	Missing		R. rossicus
JX394214.1	Rhipicephalus rossicus	732	Missing	Missing			Missing	Missing	Missing		R. rossicus
JX394215.1	Rhipicephalus rossicus	640	Missing	Missing			Missing	Missing	Missing		R. rossicus
KC243880.1	Rhipicephalus sanguineus	472	Australia	Australia	-24.7761	134.755	dog	Dog	23880226		R. linnaei
MK967923.1	Rhipicephalus sanguineus	525	Australia: Bourke, NSW	Australia: Bourke, NSW	-30.0897	145.937	Canis lupus familiaris	Dog	31594688		R. linnaei
MK967933.1	Rhipicephalus sanguineus	525	Australia: Bourke, NSW	Australia: Bourke, NSW	-30.0897	145.937	Canis lupus familiaris	Dog	31594688		R. linnaei
MK967897.1	Rhipicephalus sanguineus	525	Australia: Brewarrina, NSW	Australia: Brewarrina, NSW	-29.9619	146.859	Canis lupus familiaris	Dog	31594688		R. linnaei
MK967898.1	Rhipicephalus sanguineus	525	Australia: Brewarrina, NSW	Australia: Brewarrina, NSW	-29.9619	146.859	Canis lupus familiaris	Dog	31594688		R. linnaei
MK967934.1	Rhipicephalus sanguineus	500	Australia: Brewarrina, NSW	Australia: Brewarrina, NSW	-29.9619	146.859	Canis lupus familiaris	Dog	31594688		R. linnaei
MK967935.1	Rhipicephalus sanguineus	525	Australia: Brewarrina, NSW	Australia: Brewarrina, NSW	-29.9619	146.859	Canis lupus familiaris	Dog	31594688		R. linnaei
MK967922.1	Rhipicephalus sanguineus	525	Australia: Collarenebri, NSW	Australia: Collarenebri, NSW	-28.9989	148.946	Canis lupus familiaris	Dog	31594688		R. linnaei
MK967911.1	Rhipicephalus sanguineus	525	Australia: Cooktown, QLD	Australia: Cooktown, QLD	-15.4654	145.25	Canis lupus familiaris	Dog	31594688		R. linnaei
MK967920.1	Rhipicephalus sanguineus	525	Australia: Cooktown, QLD	Australia: Cooktown, QLD	-15.4654	145.25	Canis lupus familiaris	Dog	31594688		R. linnaei
MK967927.1	Rhipicephalus sanguineus	525	Australia: Cooktown, QLD	Australia: Cooktown, QLD	-15.4654	145.25	Canis lupus familiaris	Dog	31594688		R. linnaei
MK967937.1	Rhipicephalus sanguineus	525	Australia: Cooktown, QLD	Australia: Cooktown, QLD	-15.4654	145.25	Canis lupus familiaris	Dog	31594688		R. linnaei
MK967940.1	Rhipicephalus sanguineus	525	Australia: Cooktown, QLD	Australia: Cooktown, QLD	-15.4654	145.25	Canis lupus familiaris	Dog	31594688		R. linnaei
MK967921.1	Rhipicephalus sanguineus	525	Australia: Enngonia, NSW	Australia: Enngonia, NSW	-29.2743	145.748	Canis lupus familiaris	Dog	31594688		R. linnaei
MK967894.1	Rhipicephalus sanguineus	525	Australia: Kalkarindji, NT	Australia: Kalkarindji, NT	-17.4484	130.823	Canis lupus familiaris	Dog	31594688		R. linnaei
MK967900.1	Rhipicephalus sanguineus	525	Australia: Kalkarindji, NT	Australia: Kalkarindji, NT	-17.4484	130.823	Canis lupus familiaris	Dog	31594688		R. linnaei
MK967901.1	Rhipicephalus sanguineus	525	Australia: Kalkarindji, NT	Australia: Kalkarindji, NT	-17.4484	130.823	Canis lupus familiaris	Dog	31594688		R. linnaei
MK967902.1	Rhipicephalus sanguineus	525	Australia: Kalkarindji, NT	Australia: Kalkarindji, NT	-17.4484	130.823	Canis lupus familiaris	Dog	31594688		R. linnaei
MK967936.1	Rhipicephalus sanguineus	525	Australia: Kalkarindji, NT	Australia: Kalkarindji, NT	-17.4484	130.823	Canis lupus familiaris	Dog	31594688		R. linnaei
MK967895.1	Rhipicephalus sanguineus	525	Australia: Mapoon, QLD	Australia: Mapoon, QLD	-11.8468	141.814	Canis lupus familiaris	Dog	31594688		R. linnaei
MK967903.1	Rhipicephalus sanguineus	525	Australia: Mapoon, QLD	Australia: Mapoon, QLD	-11.8468	141.814	Canis lupus familiaris	Dog	31594688		R. linnaei
MK967904.1	Rhipicephalus sanguineus	525	Australia: Mapoon, QLD	Australia: Mapoon, QLD	-11.8468	141.814	Canis lupus familiaris	Dog	31594688		R. linnaei
MK967905.1	Rhipicephalus sanguineus	525	Australia: Mapoon, QLD	Australia: Mapoon, QLD	-11.8468	141.814	Canis lupus familiaris	Dog	31594688		R. linnaei
KC243897.1	Rhipicephalus guilhoni	472	Nigeria	Nigeria	9.60004	7.99997	cattle	Cattle	23880226		R. guilhoni
KC243898.1	Rhipicephalus guilhoni	472	Nigeria	Nigeria	9.60004	7.99997	cattle	Cattle	23880226		R. guilhoni
KC243899.1	Rhipicephalus guilhoni	472	Nigeria	Nigeria	9.60004	7.99997	cattle	Cattle	23880226		R. guilhoni
KC243900.1	Rhipicephalus guilhoni	472	Nigeria	Nigeria	9.60004	7.99997	cattle	Cattle	23880226		R. guilhoni
KC243901.1	Rhipicephalus pusillus	472	Italy: Sicily	Italy: Sicily	37.5878	14.155	hare	Hare/Rabbit	23880226		R. pusillus
KC243902.1	Rhipicephalus turanicus	472	Italy: Apulia, Basilicata, Sicily	Italy	42.6384	12.6743	dog	Dog	23880226		R. secundus
KC243903.1	Rhipicephalus turanicus	472	Italy: Basilicata	Italy: Basilicata	40.5006	16.082	horse	Equid	23880226		R. secundus
KC243904.1	Rhipicephalus turanicus	472	Italy: Basilicata	Italy: Basilicata	40.5006	16.082	goat	Goat/Sheep	23880226		R. secundus
KC243905.1	Rhipicephalus turanicus	472	Italy: Basilicata	Italy: Basilicata	40.5006	16.082	goat	Goat/Sheep	23880226		R. secundus
KC243906.1	Rhipicephalus turanicus	472	Italy: Basilicata	Italy: Basilicata	40.5006	16.082	goat	Goat/Sheep	23880226		R. secundus
KC243907.1	Rhipicephalus turanicus	472	Italy: Basilicata	Italy: Basilicata	40.5006	16.082	cattle	Cattle	23880226		R. secundus
KC243908.1	Rhipicephalus turanicus	472	Italy: Basilicata	Italy: Basilicata	40.5006	16.082	goat	Goat/Sheep	23880226		R. secundus
KC243909.1	Rhipicephalus turanicus	472	Italy: Basilicata	Italy: Basilicata	40.5006	16.082	goat	Goat/Sheep	23880226		R. secundus
KC243910.1	Rhipicephalus turanicus	472	Italy: Basilicata	Italy: Basilicata	40.5006	16.082	dog	Dog	23880226		R. secundus
KC243911.1	Rhipicephalus turanicus	472	Greece	Europe: Greece	40.2693	22.5952	dog	Dog	23880226		R. secundus
KC243912.1	Rhipicephalus turanicus	472	Greece	Europe: Greece	40.2693	22.5952	dog	Dog	23880226		R. secundus
KC243913.1	Rhipicephalus turanicus	472	Greece	Europe: Greece	40.2693	22.5952	dog	Dog	23880226		R. secundus
KC243914.1	Rhipicephalus turanicus	472	Italy: Basilicata	Italy: Basilicata	40.5006	16.082	dog	Dog	23880226		R. secundus
KC243915.1	Rhipicephalus turanicus	472	Italy: Basilicata	Italy: Basilicata	40.5006	16.082	dog	Dog	23880226		R. secundus
KC243916.1	Rhipicephalus turanicus	472	Italy: Basilicata	Italy: Basilicata	40.5006	16.082	dog	Dog	23880226		R. secundus
KC243917.1	Rhipicephalus turanicus	472	Italy: Basilicata, Apulia	Italy: Basilicata	40.5006	16.082	dog	Dog	23880226		R. secundus
KC243918.1	Rhipicephalus turanicus	472	Italy: Basilicata	Italy: Basilicata	40.5006	16.082	dog	Dog	23880226		R. secundus
KC243919.1	Rhipicephalus turanicus	472	Italy: Basilicata	Italy: Basilicata	40.5006	16.082	dog	Dog	23880226		R. secundus
KC243920.1	Rhipicephalus turanicus	472	Italy: Basilicata	Italy: Basilicata	40.5006	16.082	dog	Dog	23880226		R. secundus
KC243921.1	Rhipicephalus turanicus	472	Italy: Basilicata	Italy: Basilicata	40.5006	16.082	goat	Goat/Sheep	23880226		R. secundus
KF145152.1	Rhipicephalus turanicus	472	Turkmenistan	Turkmenistan	39.3764	59.3925	Missing	Missing	23880226		R. secundus
KF145153.1	Rhipicephalus turanicus	472	Turkmenistan	Turkmenistan	39.3764	59.3925	Missing	Missing	23880226		R. secundus
MK967906.1	Rhipicephalus sanguineus	525	Australia: Mapoon, QLD	Australia: Mapoon, QLD	-11.8468	141.814	Canis lupus familiaris	Dog	31594688		R. linnaei
MK967907.1	Rhipicephalus sanguineus	525	Australia: Mapoon, QLD	Australia: Mapoon, QLD	-11.8468	141.814	Canis lupus familiaris	Dog	31594688		R. linnaei
MK967908.1	Rhipicephalus sanguineus	525	Australia: Mapoon, QLD	Australia: Mapoon, QLD	-11.8468	141.814	Canis lupus familiaris	Dog	31594688		R. linnaei
MK967909.1	Rhipicephalus sanguineus	525	Australia: Mapoon, QLD	Australia: Mapoon, QLD	-11.8468	141.814	Canis lupus familiaris	Dog	31594688		R. linnaei
KF219743.1	Rhipicephalus sanguineus	683	Israel	Israel	30.8124	34.8595	Missing	Missing	Missing		R. rutilus
KF219744.1	Rhipicephalus sanguineus	689	Israel	Israel	30.8124	34.8595	Missing	Missing	Missing		R. rutilus
KF219745.1	Rhipicephalus sanguineus	683	Israel	Israel	30.8124	34.8595	Missing	Missing	Missing		R. rutilus
KF219746.1	Rhipicephalus sanguineus	684	Israel	Israel	30.8124	34.8595	Missing	Missing	Missing		R. rutilus
KF219747.1	Rhipicephalus turanicus	688	Israel	Israel	30.8124	34.8595	Missing	Missing	Missing		R. turanicus s.s.
KF219748.1	Rhipicephalus turanicus	689	Israel	Israel	30.8124	34.8595	Missing	Missing	Missing		R. turanicus s.s.
KF219749.1	Rhipicephalus turanicus	689	Israel	Israel	30.8124	34.8595	Missing	Missing	Missing		R. turanicus s.s.
KF219750.1	Rhipicephalus turanicus	657	Israel	Israel	30.8124	34.8595	Missing	Missing	Missing		R. turanicus s.s.
KF251019.1	Rhipicephalus turanicus	687	Israel	Israel	30.8124	34.8595	Missing	Missing	Missing		R. turanicus s.s.
KF251021.1	Rhipicephalus turanicus	684	Israel	Israel	30.8124	34.8595	Missing	Missing	Missing		R. turanicus s.s.
MK967926.1	Rhipicephalus sanguineus	525	Australia: Mapoon, QLD	Australia: Mapoon, QLD	-11.8468	141.814	Canis lupus familiaris	Dog	31594688		R. linnaei
KF688136.1	Rhipicephalus turanicus	709	China: Yining, Xinjiang	China: Yining, Xinjiang	43.9756	81.501	Missing	Missing	Missing		R. turanicus s.s.
KF688138.1	Rhipicephalus turanicus	709	China: Yining, Xinjiang	China: Yining, Xinjiang	43.9756	81.501	Missing	Missing	Missing		R. turanicus s.s.
KJ409943.1	Rhipicephalus sanguineus	390	Israel	Israel	30.8124	34.8595	cat	Cat	Missing		R. turanicus s.s.
KJ409944.1	Rhipicephalus sanguineus	390	Israel	Israel	30.8124	34.8595	cat	Cat	Missing		R. turanicus s.s.
KJ409945.1	Rhipicephalus sanguineus	390	Israel	Israel	30.8124	34.8595	cat	Cat	Missing		R. rutilus
KJ409951.1	Rhipicephalus sanguineus	390	Israel	Israel	30.8124	34.8595	cat	Cat	Missing		R. rutilus
KJ409954.1	Rhipicephalus sanguineus	386	Israel	Israel	30.8124	34.8595	dog	Dog	Missing		R. rutilus
KJ409955.1	Rhipicephalus turanicus	390	Israel	Israel	30.8124	34.8595	hedgehog	Hedgehog	Missing		R. secundus
KJ409956.1	Rhipicephalus turanicus	390	Israel	Israel	30.8124	34.8595	horse	Equid	Missing		R. secundus
KJ409957.1	Rhipicephalus turanicus	390	Israel	Israel	30.8124	34.8595	cat	Cat	Missing		R. secundus
KJ409959.1	Rhipicephalus turanicus	390	Israel	Israel	30.8124	34.8595	hedgehog	Hedgehog	Missing		R. secundus
KJ409960.1	Rhipicephalus turanicus	390	Israel	Israel	30.8124	34.8595	dog	Dog	Missing		R. secundus
KJ409961.1	Rhipicephalus turanicus	390	Israel	Israel	30.8124	34.8595	hedgehog	Hedgehog	Missing		R. secundus
KJ409962.1	Rhipicephalus turanicus	390	Israel	Israel	30.8124	34.8595	hedgehog	Hedgehog	Missing		R. secundus
KJ409964.1	Rhipicephalus turanicus	390	Israel	Israel	30.8124	34.8595	horse	Equid	Missing		R. turanicus s.s.
KJ409965.1	Rhipicephalus turanicus	390	Israel	Israel	30.8124	34.8595	horse	Equid	Missing		R. turanicus s.s.
KJ409970.1	Rhipicephalus turanicus	390	Israel	Israel	30.8124	34.8595	hedgehog	Hedgehog	Missing		R. rutilus
KJ528262.1	Rhipicephalus sanguineus	390	Israel	Israel	30.8124	34.8595	cat	Cat	Missing		R. turanicus s.s.
KM235716.1	Rhipicephalus annulatus	-	Missing	Missing			Missing	Missing	Missing		Outgroup
KM235717.1	Rhipicephalus turanicus	618	Iraq: Baghdad, Fudhaliyah	Iraq: Baghdad, Fudhaliyah	33.3385	44.5039	Missing	Missing	Missing		R. turanicus s.s.
KM235718.1	Rhipicephalus turanicus	634	Iraq: Babil, Al-Wardia	Iraq: Babil, Al-Wardia	33.2833	44.3801	Missing	Missing	Missing		R. turanicus s.s.
KM235719.1	Rhipicephalus turanicus	634	Iraq: Thi Qar, Fajr	Iraq: Thi Qar, Fajr	33.3486	44.3442	Missing	Missing	Missing		R. turanicus s.s.
NC_060409.1	Rhipicephalus linnaei	14711	Australia: Queensland	Australia: Queensland	-22.1647	144.584	Canis familiaris (domestic dog)	Dog	33713653		R. linnaei
KM494915.1	Rhipicephalus sanguineus	1539	Iran	Iran	32.6475	54.5644	dog	Dog	Missing		R. rutilus
KM494916.1	Rhipicephalus sanguineus	1539	Iran	Iran	32.6475	54.5644	dog	Dog	Missing		R. rutilus
KP792570.1	Rhipicephalus decoloratus	-	Missing	Missing			Missing	Missing	Missing		Outgroup
KR809589.1	Rhipicephalus turanicus	524	China: Xinjiang	China: Xinjiang	42.4805	85.4633	Missing	Missing	26055661		R. turanicus s.s.
MW475363.1	Rhipicephalus sanguineus	553	India	India	22.3511	78.6677	Rattus rattus	Rodent	Missing		R. turanicus s.l.
ON834589.1	Rhipicephalus sanguineus	380	India	India	22.3511	78.6677	Suncus murinus	Shrew	Missing		R. turanicus s.l.
ON837154.1	Rhipicephalus sanguineus	398	India	India	22.3511	78.6677	Rodent	Rodent	Missing		R. turanicus s.l.
OP077255.1	Rhipicephalus turanicus	402	India	India	22.3511	78.6677	Rodent	Rodent	Missing		R. turanicus s.l.
OP077292.1	Rhipicephalus sanguineus	391	India	India	22.3511	78.6677	Young House mice	Rodent	Missing		R. turanicus s.l.
KT313104.1	Rhipicephalus sanguineus	612	Iran: Sistan-o Baluchestan, Chabahar	Iran: Sistan-o Baluchestan, Chabahar	25.2935	60.6469	goat	Goat/Sheep	Missing		R. turanicus s.l.
KT313112.1	Rhipicephalus sanguineus	612	Iran: Hormozgan, Bashagard	Iran: Hormozgan, Bashagard	26.5106	58.187	goat	Goat/Sheep	Missing		R. turanicus s.l.
KT313105.1	Rhipicephalus sanguineus	612	Iran: Sistan-o Baluchestan, Sarbaz	Iran: Sistan-o Baluchestan, Sarbaz	26.6321	61.257	goat	Goat/Sheep	Missing		R. turanicus s.l.
KT313106.1	Rhipicephalus sanguineus	612	Iran: Sistan-o Baluchestan, Sarbaz	Iran: Sistan-o Baluchestan, Sarbaz	26.6321	61.257	Missing	Missing	Missing		R. turanicus s.l.
KT313109.1	Rhipicephalus sanguineus	612	Iran: Hormozgan, Minab	Iran: Hormozgan, Minab	27.1506	57.0753	goat	Goat/Sheep	Missing		R. turanicus s.l.
KT313111.1	Rhipicephalus sanguineus	612	Iran: Hormozgan, Minab	Iran: Hormozgan, Minab	27.1506	57.0753	Missing	Missing	Missing		R. turanicus s.l.
KT313108.1	Rhipicephalus sanguineus	612	Iran: Bushehr, Tangestan	Iran: Bushehr, Tangestan	28.612	50.9233	goat	Goat/Sheep	Missing		R. turanicus s.l.
KT313110.1	Rhipicephalus sanguineus	612	Iran: Bushehr, Tangestan	Iran: Bushehr, Tangestan	28.612	50.9233	goat	Goat/Sheep	Missing		R. turanicus s.l.
KT313117.1	Rhipicephalus turanicus	612	Iran: Khuzestan, Dezful	Iran: Khuzestan, Dezful	32.378	48.4032	sheep	Goat/Sheep	Missing		R. turanicus s.s.
KT313118.1	Rhipicephalus sanguineus	632	Iran: Arak	Iran: Arak	34.0863	49.6894	sheep	Goat/Sheep	Missing		R. secundus
KT313119.1	Rhipicephalus sanguineus	632	Iran: Kurdistan, Sarvabad	Iran: Kurdistan, Sarvabad	35.3123	46.366	goat	Goat/Sheep	Missing		R. secundus
KT313120.1	Rhipicephalus sanguineus	632	Iran: Kurdistan, Bijar	Iran: Kurdistan, Bijar	35.8721	47.6001	sheep	Goat/Sheep	Missing		R. secundus
KT313121.1	Rhipicephalus turanicus	632	Iran: Khuzestan, Shoush	Iran: Khuzestan, Shoush	32.2004	48.249	goat	Goat/Sheep	Missing		R. turanicus s.s.
KT313122.1	Rhipicephalus turanicus	632	Iran: Khuzestan, Shoush	Iran: Khuzestan, Shoush	32.2004	48.249	sheep	Goat/Sheep	Missing		R. turanicus s.s.
KT313123.1	Rhipicephalus sanguineus	632	Iran: Lorestan	Iran: Lorestan	33.5433	47.9779	Missing	Missing	Missing		R. secundus
KT313124.1	Rhipicephalus sanguineus	632	Iran: Lorestan, Aleshtar	Iran: Lorestan, Aleshtar	33.8628	48.262	sheep	Goat/Sheep	Missing		R. secundus
KT313125.1	Rhipicephalus sanguineus	609	Iran: Semnan, Damghan	Iran: Semnan, Damghan	36.1675	54.338	goat	Goat/Sheep	Missing		R. turanicus s.s.
KT313126.1	Rhipicephalus sanguineus	632	Iran: Isfahan, Dowlatabad	Iran: Isfahan, Dowlatabad	32.8037	51.6963	goat	Goat/Sheep	Missing		R. secundus
KT313127.1	Rhipicephalus sanguineus	632	Iran: Kermanshah, Sarpol-e Zahab	Iran: Kermanshah, Sarpol-e Zahab	34.4608	45.8638	goat	Goat/Sheep	Missing		R. secundus
KT313128.1	Rhipicephalus sanguineus	632	Iran: Kermanshah, Sarpol-e Zahab	Iran: Kermanshah, Sarpol-e Zahab	34.4608	45.8638	sheep	Goat/Sheep	Missing		R. secundus
MK967890.1	Rhipicephalus sanguineus	525	Australia: Sydney Animals Hospital Inner West, NSW	Australia: Sydney Animals Hospital Inner West, NSW	-33.8635	151.013	Canis lupus familiaris	Dog	31594688		R. linnaei
MK967899.1	Rhipicephalus sanguineus	525	Australia: Ti Tree, NT	Australia: Ti Tree, NT	-22.1283	133.413	Canis lupus familiaris	Dog	31594688		R. linnaei
MK967896.1	Rhipicephalus sanguineus	525	Australia: Warakurna Community, WA	Australia: Warakurna Community, WA	-25.016	128.26	Canis lupus familiaris	Dog	31594688		R. linnaei
MK967912.1	Rhipicephalus sanguineus	525	Australia: Warakurna Community, WA	Australia: Warakurna Community, WA	-25.016	128.26	Canis lupus familiaris	Dog	31594688		R. linnaei
MK967913.1	Rhipicephalus sanguineus	525	Australia: Warakurna Community, WA	Australia: Warakurna Community, WA	-25.016	128.26	Canis lupus familiaris	Dog	31594688		R. linnaei
KU214592.1	Rhipicephalus sanguineus	829	Egypt: Abbassia	Egypt: Abbassia	30.0728	31.2841	dog; male	Dog	Missing		R. rutilus
KU364303.1	Rhipicephalus turanicus	845	China	China	35.0001	105	Missing	Missing	Missing		R. turanicus s.s.
KU364304.1	Rhipicephalus turanicus	845	China	China	35.0001	105	Missing	Missing	Missing		R. turanicus s.s.
KU364305.1	Rhipicephalus turanicus	845	China	China	35.0001	105	Missing	Missing	Missing		R. turanicus s.s.
KU364306.1	Rhipicephalus turanicus	845	China	China	35.0001	105	Missing	Missing	Missing		R. turanicus s.s.
KU364307.1	Rhipicephalus sanguineus	845	China	China	35.0001	105	Missing	Missing	Missing		R. pumilio
KU364308.1	Rhipicephalus sanguineus	845	China	China	35.0001	105	Missing	Missing	Missing		R. pumilio
KU364309.1	Rhipicephalus sanguineus	845	China	China	35.0001	105	Missing	Missing	Missing		R. pumilio
KU364310.1	Rhipicephalus sanguineus	845	China	China	35.0001	105	Missing	Missing	Missing		R. pumilio
KU364311.1	Rhipicephalus sanguineus	845	China	China	35.0001	105	Missing	Missing	Missing		R. pumilio
KU364312.1	Rhipicephalus sanguineus	845	China	China	35.0001	105	Missing	Missing	Missing		R. pumilio
KU556743.1	Rhipicephalus sanguineus	659	Portugal	Portugal	39.6622	-8.13535	Missing	Missing	28165138		R. sanguineus s.s.
KU556744.1	Rhipicephalus sanguineus	787	Portugal	Portugal	39.6622	-8.13535	Missing	Missing	28165138		R. sanguineus s.s.
KU556745.1	Rhipicephalus sanguineus	713	Portugal	Portugal	39.6622	-8.13535	Missing	Missing	28165138		R. sanguineus s.s.
KU556746.1	Rhipicephalus sanguineus	771	Portugal	Portugal	39.6622	-8.13535	Missing	Missing	28165138		R. sanguineus s.s.
KU556747.1	Rhipicephalus pusillus	677	Portugal	Portugal	39.6622	-8.13535	Missing	Missing	28165138		R. pusillus
KU568514.1	Rhipicephalus sulcatus	656	Guinea-Bissau	Guinea-Bissau	11.8152	-15.2351	bovine	Cattle	27825658		R. sulcatus
KU568516.1	Rhipicephalus sanguineus	656	Portugal	Portugal	39.6622	-8.13535	dog	Dog	27825658		R. sanguineus s.s.
KU664529.1	Rhipicephalus sanguineus	602	China: Yunnan	China: Yunnan	25	102	cattle	Cattle	Missing		R. sanguineus s.l.
KU848179.1	Rhipicephalus rossicus	457	Romania	Romania	45.9852	24.6859	dog	Dog	24612483		R. rossicus
KU880563.1	Rhipicephalus turanicus	620	China: Xinjiang	China: Xinjiang	42.4805	85.4633	Missing	Missing	Missing		R. turanicus s.s.
KU880564.1	Rhipicephalus turanicus	620	China: Xinjiang	China: Xinjiang	42.4805	85.4633	Missing	Missing	Missing		R. turanicus s.s.
KU880574.1	Rhipicephalus turanicus	748	China: Xinjiang	China: Xinjiang	42.4805	85.4633	Missing	Missing	Missing		R. turanicus s.s.
KU880575.1	Rhipicephalus turanicus	748	China: Xinjiang	China: Xinjiang	42.4805	85.4633	Missing	Missing	Missing		R. turanicus s.s.
KU880576.1	Rhipicephalus turanicus	748	China: Xinjiang	China: Xinjiang	42.4805	85.4633	Missing	Missing	Missing		R. turanicus s.s.
KU880577.1	Rhipicephalus sanguineus	816	China: Xinjiang	China: Xinjiang	42.4805	85.4633	Missing	Missing	Missing		R. pumilio
KU880578.1	Rhipicephalus sanguineus	816	China: Xinjiang	China: Xinjiang	42.4805	85.4633	Missing	Missing	Missing		R. pumilio
KU880590.1	Rhipicephalus turanicus	649	China: Xinjiang	China: Xinjiang	42.4805	85.4633	Missing	Missing	Missing		R. turanicus s.s.
KU880591.1	Rhipicephalus turanicus	649	China: Xinjiang	China: Xinjiang	42.4805	85.4633	Missing	Missing	Missing		R. turanicus s.s.
KU880592.1	Rhipicephalus turanicus	649	China: Xinjiang	China: Xinjiang	42.4805	85.4633	Missing	Missing	Missing		R. turanicus s.s.
KU880593.1	Rhipicephalus turanicus	632	China: Xinjiang	China: Xinjiang	42.4805	85.4633	Missing	Missing	Missing		R. pumilio
KU880594.1	Rhipicephalus sanguineus	632	China: Xinjiang	China: Xinjiang	42.4805	85.4633	Missing	Missing	Missing		R. pumilio
KU880595.1	Rhipicephalus sanguineus	633	China: Xinjiang	China: Xinjiang	42.4805	85.4633	Missing	Missing	Missing		R. pumilio
KU880596.1	Rhipicephalus sanguineus	633	China: Xinjiang	China: Xinjiang	42.4805	85.4633	Missing	Missing	Missing		R. pumilio
KU880597.1	Rhipicephalus sanguineus	633	China: Xinjiang	China: Xinjiang	42.4805	85.4633	Missing	Missing	Missing		R. pumilio
MK967914.1	Rhipicephalus sanguineus	525	Australia: Warakurna Community, WA	Australia: Warakurna Community, WA	-25.016	128.26	Canis lupus familiaris	Dog	31594688		R. linnaei
MK967915.1	Rhipicephalus sanguineus	525	Australia: Warakurna Community, WA	Australia: Warakurna Community, WA	-25.016	128.26	Canis lupus familiaris	Dog	31594688		R. linnaei
MK967917.1	Rhipicephalus sanguineus	525	Australia: Warakurna Community, WA	Australia: Warakurna Community, WA	-25.016	128.26	Canis lupus familiaris	Dog	31594688		R. linnaei
MK967928.1	Rhipicephalus sanguineus	525	Australia: Warakurna Community, WA	Australia: Warakurna Community, WA	-25.016	128.26	Canis lupus familiaris	Dog	31594688		R. linnaei
MK967929.1	Rhipicephalus sanguineus	525	Australia: Warakurna Community, WA	Australia: Warakurna Community, WA	-25.016	128.26	Canis lupus familiaris	Dog	31594688		R. linnaei
MK967930.1	Rhipicephalus sanguineus	525	Australia: Warakurna Community, WA	Australia: Warakurna Community, WA	-25.016	128.26	Canis lupus familiaris	Dog	31594688		R. linnaei
MK967931.1	Rhipicephalus sanguineus	525	Australia: Warakurna Community, WA	Australia: Warakurna Community, WA	-25.016	128.26	Canis lupus familiaris	Dog	31594688		R. linnaei
MK967932.1	Rhipicephalus sanguineus	525	Australia: Warakurna Community, WA	Australia: Warakurna Community, WA	-25.016	128.26	Canis lupus familiaris	Dog	31594688		R. linnaei
MK967941.1	Rhipicephalus sanguineus	525	Australia: Warakurna Community, WA	Australia: Warakurna Community, WA	-25.016	128.26	Canis lupus familiaris	Dog	31594688		R. linnaei
MK967942.1	Rhipicephalus sanguineus	525	Australia: Warakurna Community, WA	Australia: Warakurna Community, WA	-25.016	128.26	Canis lupus familiaris	Dog	31594688		R. linnaei
KX383805.1	Rhipicephalus sanguineus	761	Brazil: Rio Grande do Sul state, Porto Alegre municipality	Brazil: Porto Alegre, RS	-30.0604	-51.1707	Canis lupus familiaris	Dog	28399274		R. sanguineus s.s.
KX383806.1	Rhipicephalus sanguineus	714	Brazil: Rio Grande do Sul state, Porto Alegre municipality	Brazil: Porto Alegre, RS	-30.0604	-51.1707	Canis lupus familiaris	Dog	28399274		R. sanguineus s.s.
KX383807.1	Rhipicephalus sanguineus	763	Brazil: Rio Grande do Sul state, Rio Grande municipality	Brazil: Rio Grande, RS	-32.0346	-52.092	Missing	Missing	28399274		R. sanguineus s.s.
KX383809.1	Rhipicephalus sanguineus	762	Brazil: Rio Grande do Sul state, Rio Grande municipality	Brazil: Rio Grande, RS	-32.0346	-52.092	Missing	Missing	28399274		R. sanguineus s.s.
KX383811.1	Rhipicephalus sanguineus	764	Brazil: Rio Grande do Sul state, Osorio municipality	Brazil: Osorio, RS	-29.8747	-50.0901	Canis lupus familiaris	Dog	28399274		R. sanguineus s.s.
MK967891.1	Rhipicephalus sanguineus	525	Australia: Weilmoringle, NSW	Australia: Weilmoringle, NSW	-28.9995	147.111	Canis lupus familiaris	Dog	31594688		R. linnaei
MK967919.1	Rhipicephalus sanguineus	525	Australia: Weilmoringle, NSW	Australia: Weilmoringle, NSW	-28.9995	147.111	Canis lupus familiaris	Dog	31594688		R. linnaei
MK967925.1	Rhipicephalus sanguineus	525	Australia: Weilmoringle, NSW	Australia: Weilmoringle, NSW	-28.9995	147.111	Canis lupus familiaris	Dog	31594688		R. linnaei
KX383818.1	Rhipicephalus sanguineus	768	Brazil: Rio Grande do Sul state	Brazil: Rio Grande do Sul	-29.8425	-53.7681	Missing	Missing	28399274		R. sanguineus s.s.
MK967943.1	Rhipicephalus sanguineus	525	Australia: Weilmoringle, NSW	Australia: Weilmoringle, NSW	-28.9995	147.111	Canis lupus familiaris	Dog	31594688		R. linnaei
KX519706.1	Rhipicephalus sanguineus	595	Malta	Malta	35.8886	14.4477	dog	Dog	Missing		R. sanguineus s.s.
KX519707.1	Rhipicephalus sanguineus	626	Malta	Malta	35.8886	14.4477	dog	Dog	Missing		R. sanguineus s.s.
KX519708.1	Rhipicephalus sanguineus	629	Malta	Malta	35.8886	14.4477	dog	Dog	Missing		R. sanguineus s.s.
KX519709.1	Rhipicephalus sanguineus	635	Malta	Malta	35.8886	14.4477	dog	Dog	Missing		R. sanguineus s.s.
KX519710.1	Rhipicephalus sanguineus	553	Malta	Malta	35.8886	14.4477	dog	Dog	Missing		R. sanguineus s.s.
KX519711.1	Rhipicephalus sanguineus	636	Malta	Malta	35.8886	14.4477	dog	Dog	Missing		R. sanguineus s.s.
KX519712.1	Rhipicephalus sanguineus	654	Malta	Malta	35.8886	14.4477	dog	Dog	Missing		R. sanguineus s.s.
KX519713.1	Rhipicephalus sanguineus	580	Malta	Malta	35.8886	14.4477	dog	Dog	Missing		R. sanguineus s.s.
MK967918.1	Rhipicephalus sanguineus	525	Australia: Wilcannia, NSW	Australia: Wilcannia, NSW	-31.5593	143.378	Canis lupus familiaris	Dog	31594688		R. linnaei
MK967924.1	Rhipicephalus sanguineus	525	Australia: Wilcannia, NSW	Australia: Wilcannia, NSW	-31.5593	143.378	Canis lupus familiaris	Dog	31594688		R. linnaei
MK967910.1	Rhipicephalus sanguineus	525	Australia: Woree, QLD	Australia: Woree, QLD	-16.9604	145.741	Canis lupus familiaris	Dog	31594688		R. linnaei
MK967892.1	Rhipicephalus sanguineus	525	Australia: Yarrabah, QLD	Australia: Yarrabah, QLD	-17.0172	145.819	Canis lupus familiaris	Dog	31594688		R. linnaei
MK967938.1	Rhipicephalus sanguineus	525	Australia: Yarrabah, QLD	Australia: Yarrabah, QLD	-17.0172	145.819	Canis lupus familiaris	Dog	31594688		R. linnaei
MK967939.1	Rhipicephalus sanguineus	525	Australia: Yarrabah, QLD	Australia: Yarrabah, QLD	-17.0172	145.819	Canis lupus familiaris	Dog	31594688		R. linnaei
KX714599.1	Rhipicephalus sanguineus	723	Brazil: Santa Catarina state, Lages municipality	Brazil: Lages, RS	-27.8107	-50.3461	Missing	Missing	28399274		R. sanguineus s.s.
ON134203.1	Rhipicephalus sanguineus	612	Belize: Stann Creek, SE, Red Bank	Belize: Stann Creek, SE, Red Bank	16.6236	-88.5703	Missing	Missing	35904108		R. linnaei
KX757879.1	Rhipicephalus sanguineus	630	Serbia	Serbia	44.0243	21.0766	Missing	Missing	28115024		R. sanguineus s.s.
KX757880.1	Rhipicephalus sanguineus	645	Serbia	Serbia	44.0243	21.0766	Missing	Missing	28115024		R. rutilus
KX757881.1	Rhipicephalus sanguineus	645	Serbia	Serbia	44.0243	21.0766	Missing	Missing	28115024		R. rutilus
KX757882.1	Rhipicephalus sanguineus	645	Serbia	Serbia	44.0243	21.0766	Missing	Missing	28115024		R. rutilus
KX757883.1	Rhipicephalus sanguineus	630	Serbia	Serbia	44.0243	21.0766	Missing	Missing	28115024		R. sanguineus s.s.
KX757884.1	Rhipicephalus turanicus	630	Montenegro	Montenegro	-29.6826	-51.4687	Missing	Missing	28115024		R. secundus
KX757885.1	Rhipicephalus sanguineus	630	Serbia	Serbia	44.0243	21.0766	Missing	Missing	28115024		R. rutilus
KX757886.1	Rhipicephalus turanicus	630	Croatia	Croatia	45.3658	15.6575	Missing	Missing	28115024		R. secundus
KX757887.1	Rhipicephalus sanguineus	630	Croatia	Croatia	45.3658	15.6575	Missing	Missing	28115024		R. sanguineus s.s.
KX757888.1	Rhipicephalus sanguineus	630	Croatia	Croatia	45.3658	15.6575	Missing	Missing	28115024		R. sanguineus s.s.
KX757889.1	Rhipicephalus sanguineus	630	Croatia	Croatia	45.3658	15.6575	Missing	Missing	28115024		R. sanguineus s.s.
KX757890.1	Rhipicephalus sanguineus	630	Croatia	Croatia	45.3658	15.6575	Missing	Missing	28115024		R. sanguineus s.s.
KX757891.1	Rhipicephalus turanicus	630	Croatia	Croatia	45.3658	15.6575	Missing	Missing	28115024		R. secundus
KX757892.1	Rhipicephalus sanguineus	630	Croatia	Croatia	45.3658	15.6575	Missing	Missing	28115024		R. sanguineus s.s.
KX757893.1	Rhipicephalus sanguineus	629	Croatia	Croatia	45.3658	15.6575	Missing	Missing	28115024		R. sanguineus s.s.
KX757894.1	Rhipicephalus turanicus	630	Croatia	Croatia	45.3658	15.6575	Missing	Missing	28115024		R. secundus
KX757895.1	Rhipicephalus sanguineus	630	Croatia	Croatia	45.3658	15.6575	Missing	Missing	28115024		R. sanguineus s.s.
KX757896.1	Rhipicephalus sanguineus	630	Croatia	Croatia	45.3658	15.6575	Missing	Missing	28115024		R. sanguineus s.s.
KX757897.1	Rhipicephalus rossicus	630	Romania	Romania	45.9852	24.6859	Missing	Missing	28115024		R. rossicus
KX757898.1	Rhipicephalus rossicus	630	Romania	Romania	45.9852	24.6859	Missing	Missing	28115024		R. rossicus
KX757899.1	Rhipicephalus rossicus	630	Romania	Romania	45.9852	24.6859	Missing	Missing	28115024		R. rossicus
KX757900.1	Rhipicephalus rossicus	630	Romania	Romania	45.9852	24.6859	Missing	Missing	28115024		R. rossicus
KX757901.1	Rhipicephalus sanguineus	630	Hungary	Hungary	47.1818	19.5061	Missing	Missing	28115024		R. sanguineus s.s.
KX757902.1	Rhipicephalus sanguineus	630	Malta	Malta	35.8886	14.4477	Missing	Missing	28115024		R. sanguineus s.s.
KX757903.1	Rhipicephalus sanguineus	630	Italy	Italy	42.6384	12.6743	Missing	Missing	28115024		R. sanguineus s.s.
KX757904.1	Rhipicephalus sanguineus	630	Italy	Italy	42.6384	12.6743	Missing	Missing	28115024		R. sanguineus s.s.
KX757905.1	Rhipicephalus sanguineus	630	Serbia	Serbia	44.0243	21.0766	Missing	Missing	28115024		R. sanguineus s.s.
KX757906.1	Rhipicephalus sanguineus	630	Serbia	Serbia	44.0243	21.0766	Missing	Missing	28115024		R. rutilus
KX757907.1	Rhipicephalus sanguineus	630	Serbia	Serbia	44.0243	21.0766	Missing	Missing	28115024		R. rutilus
KX757908.1	Rhipicephalus sanguineus	630	Greece	Europe: Greece	40.2693	22.5952	Missing	Missing	28115024		R. rutilus
KX757909.1	Rhipicephalus sanguineus	630	Morocco	Morocco	28.3348	-10.3713	Missing	Missing	28115024		R. sanguineus s.s.
KX757910.1	Rhipicephalus sanguineus	630	Algeria	Algeria	28	2.99998	Missing	Missing	28115024		R. sanguineus s.s.
ON134204.1	Rhipicephalus sanguineus	612	Belize: Stann Creek, SE, Red Bank	Belize: Stann Creek, SE, Red Bank	16.6236	-88.5703	Missing	Missing	35904108		R. linnaei
ON134205.1	Rhipicephalus sanguineus	612	Belize: Stann Creek, SE, Red Bank	Belize: Stann Creek, SE, Red Bank	16.6236	-88.5703	Missing	Missing	35904108		R. linnaei
ON134206.1	Rhipicephalus sanguineus	612	Belize: Stann Creek, SE, Red Bank	Belize: Stann Creek, SE, Red Bank	16.6236	-88.5703	Missing	Missing	35904108		R. linnaei
ON134207.1	Rhipicephalus sanguineus	612	Belize: Stann Creek, SE, Red Bank	Belize: Stann Creek, SE, Red Bank	16.6236	-88.5703	Missing	Missing	35904108		R. linnaei
KX757915.1	Rhipicephalus sanguineus	630	Romania	Romania	45.9852	24.6859	Missing	Missing	28115024		R. rutilus
KX757916.1	Rhipicephalus sanguineus	630	Romania	Romania	45.9852	24.6859	Missing	Missing	28115024		R. rutilus
ON134208.1	Rhipicephalus sanguineus	612	Belize: Stann Creek, SE, Red Bank	Belize: Stann Creek, SE, Red Bank	16.6236	-88.5703	Missing	Missing	35904108		R. linnaei
KY069271.1	Rhipicephalus turanicus	889	China: Shihezi	China: Shihezi	44.3017	86.0776	pet dog	Dog	Missing		R. turanicus s.s.
KY488640.1	Rhipicephalus turanicus	665	China	China	35.0001	105	Missing	Missing	Missing		R. turanicus s.s.
KY488674.1	Rhipicephalus turanicus	665	China	China	35.0001	105	Missing	Missing	Missing		R. turanicus s.s.
KY583082.1	Rhipicephalus turanicus	889	Missing	Missing			Missing	Missing	Missing		R. turanicus s.s.
KY606287.1	Rhipicephalus turanicus	889	China: Yining	China: Yining	43.9052	81.2748	sheep	Goat/Sheep	Missing		R. turanicus s.s.
KY606288.1	Rhipicephalus turanicus	889	China: Alashanlou	China: Alashanlou	45.1057	82.729	sheep	Goat/Sheep	Missing		R. turanicus s.s.
KY606289.1	Rhipicephalus turanicus	889	China: Yining	China: Yining	43.9052	81.2748	sheep	Goat/Sheep	Missing		R. turanicus s.s.
KY606290.1	Rhipicephalus turanicus	889	China: Yining	China: Yining	43.9052	81.2748	sheep	Goat/Sheep	Missing		R. turanicus s.s.
KY606291.1	Rhipicephalus turanicus	889	China: Fukang	China: Fukang	44.5043	88.2751	sheep	Goat/Sheep	Missing		R. turanicus s.s.
KY606292.1	Rhipicephalus turanicus	890	China: Cele	China: Cele	37.2476	80.9113	sheep	Goat/Sheep	Missing		R. turanicus s.s.
KY606293.1	Rhipicephalus turanicus	890	China: Pishan	China: Pishan	37.6072	78.2807	sheep	Goat/Sheep	Missing		R. turanicus s.s.
KY606294.1	Rhipicephalus turanicus	890	China: Tumushuke	China: Tumushuke	39.8665	79.0724	sheep	Goat/Sheep	Missing		R. turanicus s.s.
KY606295.1	Rhipicephalus turanicus	890	China: Yecheng	China: Yecheng	37.1765	77.0475	sheep	Goat/Sheep	Missing		R. turanicus s.s.
KY606296.1	Rhipicephalus turanicus	890	China: Yecheng	China: Yecheng	37.1765	77.0475	sheep	Goat/Sheep	Missing		R. turanicus s.s.
KY606297.1	Rhipicephalus turanicus	846	Albania: Lakaret Gjirokaster	Albania: Lakaret Gjirokaster	40.0698	20.0898	sheep	Goat/Sheep	Missing		R. secundus
KY606298.1	Rhipicephalus turanicus	846	Albania: Librakhol (Goravash)	Albania: Librakhol (Goravash)	41.1832	20.3088	sheep	Goat/Sheep	Missing		R. secundus
KY606299.1	Rhipicephalus turanicus	873	Albania: Helmes-Kavaj	Albania: Helmes-Kavaj	41.1818	19.5997	sheep	Goat/Sheep	Missing		R. secundus
KY606300.1	Rhipicephalus turanicus	873	Albania: Helmes-Kavaj	Albania: Helmes-Kavaj	41.1818	19.5997	sheep	Goat/Sheep	Missing		R. secundus
KY606301.1	Rhipicephalus turanicus	873	Albania: Merrge Lezhe	Albania: Merrge Lezhe	41.7885	19.6219	sheep	Goat/Sheep	Missing		R. secundus
KY606302.1	Rhipicephalus turanicus	873	Albania: Merrge Lezhe	Albania: Merrge Lezhe	41.7885	19.6219	sheep	Goat/Sheep	Missing		R. secundus
KY606303.1	Rhipicephalus turanicus	873	Albania: Lakaret Gjirokaster	Albania: Lakaret Gjirokaster	40.0698	20.0898	sheep	Goat/Sheep	Missing		R. secundus
KY678135.1	Rhipicephalus sanguineus	790	France	France	46.6034	1.88833	Missing	Missing	28281305		R. rutilus
KY867432.1	Rhipicephalus sanguineus	785	Turkey	Turkey	38.9598	34.925	tick on a dog	Dog	Missing		R. rutilus
KY867433.1	Rhipicephalus sanguineus	785	Turkey	Turkey	38.9598	34.925	tick	Missing	Missing		R. rutilus
KY867434.1	Rhipicephalus sanguineus	785	Turkey	Turkey	38.9598	34.925	tick	Missing	Missing		R. rutilus
LC508378.1	Rhipicephalus sanguineus	520	Portugal	Portugal	39.6622	-8.13535	Missing	Missing	Missing		R. sanguineus s.s.
LC508379.1	Rhipicephalus sanguineus	679	Portugal	Portugal	39.6622	-8.13535	Missing	Missing	Missing		R. sanguineus s.s.
LC508380.1	Rhipicephalus sanguineus	676	Portugal	Portugal	39.6622	-8.13535	Missing	Missing	Missing		R. sanguineus s.s.
LC508381.1	Rhipicephalus sanguineus	678	Portugal	Portugal	39.6622	-8.13535	Missing	Missing	Missing		R. sanguineus s.s.
LC508382.1	Rhipicephalus sanguineus	678	Portugal	Portugal	39.6622	-8.13535	Missing	Missing	Missing		R. sanguineus s.s.
MF002577.1	Rhipicephalus turanicus	889	China	China	35.0001	105	sheep	Goat/Sheep	Missing		R. turanicus s.s.
MF002578.1	Rhipicephalus turanicus	889	China	China	35.0001	105	sheep	Goat/Sheep	Missing		R. turanicus s.s.
MF002579.1	Rhipicephalus turanicus	889	China	China	35.0001	105	sheep	Goat/Sheep	Missing		R. turanicus s.s.
MF002580.1	Rhipicephalus turanicus	889	China	China	35.0001	105	sheep	Goat/Sheep	Missing		R. turanicus s.s.
MF002581.1	Rhipicephalus turanicus	889	China	China	35.0001	105	sheep	Goat/Sheep	Missing		R. turanicus s.s.
MF363093.1	Rhipicephalus microplus	-	Missing	Missing			Missing	Missing	Missing		Outgroup
MF425987.1	Rhipicephalus sanguineus	574	Portugal: Samora Correia.	Portugal: Samora Correia.	38.9349	-8.86899	Missing	Missing	29605833		R. sanguineus s.s.
MF425988.1	Rhipicephalus sanguineus	654	Portugal: Sao Facundo.	Portugal: Sao Facundo.	39.3753	-8.10446	Missing	Missing	29605833		R. sanguineus s.s.
ON134209.1	Rhipicephalus sanguineus	563	Belize: Stann Creek, SE, Red Bank	Belize: Stann Creek, SE, Red Bank	16.6236	-88.5703	Missing	Missing	35904108		R. linnaei
ON134210.1	Rhipicephalus sanguineus	612	Belize: Stann Creek, SE, Red Bank	Belize: Stann Creek, SE, Red Bank	16.6236	-88.5703	Missing	Missing	35904108		R. linnaei
ON134211.1	Rhipicephalus sanguineus	563	Belize: Stann Creek, SE, Red Bank	Belize: Stann Creek, SE, Red Bank	16.6236	-88.5703	Missing	Missing	35904108		R. linnaei
ON134212.1	Rhipicephalus sanguineus	612	Belize: Stann Creek, SE, Red Bank	Belize: Stann Creek, SE, Red Bank	16.6236	-88.5703	Missing	Missing	35904108		R. linnaei
MF425997.1	Rhipicephalus sanguineus	695	Portugal: Caldas da Rainha.	Portugal: Caldas da Rainha	39.4072	-9.1346	Missing	Missing	29605833		R. sanguineus s.s.
MF425998.1	Rhipicephalus sanguineus	689	Portugal: Caldas da Rainha.	Portugal: Caldas da Rainha.	39.4072	-9.1346	Missing	Missing	29605833		R. sanguineus s.s.
MF425999.1	Rhipicephalus pusillus	685	Portugal: Caldas da Rainha.	Portugal: Caldas da Rainha.	39.4072	-9.1346	Missing	Missing	29605833		R. pusillus
MF426000.1	Rhipicephalus sanguineus	635	Portugal: Caldas da Rainha.	Portugal: Caldas da Rainha.	39.4072	-9.1346	Missing	Missing	29605833		R. sanguineus s.s.
MF426001.1	Rhipicephalus sanguineus	684	Portugal: Caldas da Rainha.	Portugal: Caldas da Rainha.	39.4072	-9.1346	Missing	Missing	29605833		R. sanguineus s.s.
MF426002.1	Rhipicephalus sanguineus	639	Portugal: Caldas da Rainha.	Portugal: Caldas da Rainha.	39.4072	-9.1346	Missing	Missing	29605833		R. sanguineus s.s.
ON134213.1	Rhipicephalus sanguineus	612	Belize: Stann Creek, SE, Red Bank	Belize: Stann Creek, SE, Red Bank	16.6236	-88.5703	Missing	Missing	35904108		R. linnaei
MF426006.1	Rhipicephalus sanguineus	705	Portugal: Santarem.	Portugal: Santarem	39.2364	-8.68671	Missing	Missing	29605833		R. sanguineus s.s.
MF426007.1	Rhipicephalus sanguineus	686	Portugal: Santarem.	Portugal: Santarem.	39.2364	-8.68671	Missing	Missing	29605833		R. sanguineus s.s.
MF426008.1	Rhipicephalus sanguineus	690	Portugal: Santarem.	Portugal: Santarem.	39.2364	-8.68671	Missing	Missing	29605833		R. sanguineus s.s.
MF426009.1	Rhipicephalus sanguineus	679	Portugal: Santarem.	Portugal: Santarem.	39.2364	-8.68671	Missing	Missing	29605833		R. sanguineus s.s.
MF426010.1	Rhipicephalus sanguineus	824	Portugal: Santarem.	Portugal: Santarem.	39.2364	-8.68671	Missing	Missing	29605833		R. sanguineus s.s.
MF426011.1	Rhipicephalus sanguineus	809	Portugal: Santarem.	Portugal: Santarem.	39.2364	-8.68671	Missing	Missing	29605833		R. sanguineus s.s.
MF426012.1	Rhipicephalus sanguineus	684	Portugal: Santarem.	Portugal: Santarem.	39.2364	-8.68671	Missing	Missing	29605833		R. sanguineus s.s.
MF426013.1	Rhipicephalus sanguineus	693	Portugal: Santarem.	Portugal: Santarem	39.2364	-8.68671	Missing	Missing	29605833		R. sanguineus s.s.
MF426014.1	Rhipicephalus sanguineus	649	Portugal: Santarem.	Portugal: Santarem.	39.2364	-8.68671	Missing	Missing	29605833		R. sanguineus s.s.
MF426015.1	Rhipicephalus sanguineus	692	Portugal: Santarem.	Portugal: Santarem.	39.2364	-8.68671	Missing	Missing	29605833		R. sanguineus s.s.
MF426016.1	Rhipicephalus sanguineus	680	Portugal: Santarem.	Portugal: Santarem.	39.2364	-8.68671	Missing	Missing	29605833		R. sanguineus s.s.
MF426017.1	Rhipicephalus sanguineus	680	Portugal: Santarem.	Portugal: Santarem.	39.2364	-8.68671	Missing	Missing	29605833		R. sanguineus s.s.
MF426018.1	Rhipicephalus sanguineus	675	Portugal: Santarem.	Portugal: Santarem.	39.2364	-8.68671	Missing	Missing	29605833		R. sanguineus s.s.
MF426019.1	Rhipicephalus sanguineus	697	Portugal: Santarem.	Portugal: Santarem	39.2364	-8.68671	Missing	Missing	29605833		R. sanguineus s.s.
MF426020.1	Rhipicephalus sanguineus	812	Portugal: Santarem.	Portugal: Santarem.	39.2364	-8.68671	Missing	Missing	29605833		R. sanguineus s.s.
MG855656.1	Rhipicephalus sanguineus	630	Malta	Malta	35.8886	14.4477	Missing	Missing	Missing		R. sanguineus s.s.
MG855657.1	Rhipicephalus sanguineus	630	Malta	Malta	35.8886	14.4477	Missing	Missing	Missing		R. sanguineus s.s.
MG855658.1	Rhipicephalus sanguineus	630	Malta	Malta	35.8886	14.4477	Missing	Missing	Missing		R. sanguineus s.s.
ON134214.1	Rhipicephalus sanguineus	559	Belize: Stann Creek, SE, Red Bank	Belize: Stann Creek, SE, Red Bank	16.6236	-88.5703	Missing	Missing	35904108		R. linnaei
ON134215.1	Rhipicephalus sanguineus	563	Belize: Stann Creek, SE, Red Bank	Belize: Stann Creek, SE, Red Bank	16.6236	-88.5703	Missing	Missing	35904108		R. linnaei
ON134216.1	Rhipicephalus sanguineus	612	Belize: Stann Creek, SE, Red Bank	Belize: Stann Creek, SE, Red Bank	16.6236	-88.5703	Missing	Missing	35904108		R. linnaei
ON134217.1	Rhipicephalus sanguineus	612	Belize: Stann Creek, SE, Red Bank	Belize: Stann Creek, SE, Red Bank	16.6236	-88.5703	Missing	Missing	35904108		R. linnaei
MH094481.1	Rhipicephalus cf. camicasi SC-2018	604	Saudi Arabia: Riyadh	Saudi Arabia: Riyadh	24.6389	46.716	Camelus dromedarius	Camel	Missing		R. camicasi
MH094482.1	Rhipicephalus cf. camicasi SC-2018	604	Saudi Arabia: Riyadh	Saudi Arabia: Riyadh	24.6389	46.716	Camelus dromedarius	Camel	Missing		R. camicasi
MH094483.1	Rhipicephalus turanicus	604	Saudi Arabia: Riyadh	Saudi Arabia: Riyadh	24.6389	46.716	Camelus dromedarius	Camel	Missing		R. turanicus s.s.
ON134218.1	Rhipicephalus sanguineus	612	Belize: Stann Creek, SE, Red Bank	Belize: Stann Creek, SE, Red Bank	16.6236	-88.5703	Missing	Missing	35904108		R. linnaei
ON134219.1	Rhipicephalus sanguineus	612	Belize: Stann Creek, SE, Red Bank	Belize: Stann Creek, SE, Red Bank	16.6236	-88.5703	Missing	Missing	35904108		R. linnaei
ON134220.1	Rhipicephalus sanguineus	558	Belize: Stann Creek, SE, Red Bank	Belize: Stann Creek, SE, Red Bank	16.6236	-88.5703	Missing	Missing	35904108		R. linnaei
ON134221.1	Rhipicephalus sanguineus	502	Belize: Stann Creek, SE, Red Bank	Belize: Stann Creek, SE, Red Bank	16.6236	-88.5703	Missing	Missing	35904108		R. linnaei
ON134222.1	Rhipicephalus sanguineus	501	Belize: Stann Creek, SE, Red Bank	Belize: Stann Creek, SE, Red Bank	16.6236	-88.5703	Missing	Missing	35904108		R. linnaei
ON134223.1	Rhipicephalus sanguineus	493	Belize: Stann Creek, SE, Red Bank	Belize: Stann Creek, SE, Red Bank	16.6236	-88.5703	Missing	Missing	35904108		R. linnaei
ON134224.1	Rhipicephalus sanguineus	612	Belize: Stann Creek, SE, Red Bank	Belize: Stann Creek, SE, Red Bank	16.6236	-88.5703	Missing	Missing	35904108		R. linnaei
ON134225.1	Rhipicephalus sanguineus	612	Belize: Stann Creek, SE, Red Bank	Belize: Stann Creek, SE, Red Bank	16.6236	-88.5703	Missing	Missing	35904108		R. linnaei
ON134226.1	Rhipicephalus sanguineus	563	Belize: Stann Creek, SE, Red Bank	Belize: Stann Creek, SE, Red Bank	16.6236	-88.5703	Missing	Missing	35904108		R. linnaei
ON134227.1	Rhipicephalus sanguineus	612	Belize: Stann Creek, SE, Red Bank	Belize: Stann Creek, SE, Red Bank	16.6236	-88.5703	Missing	Missing	35904108		R. linnaei
ON134228.1	Rhipicephalus sanguineus	612	Belize: Stann Creek, SE, Red Bank	Belize: Stann Creek, SE, Red Bank	16.6236	-88.5703	Missing	Missing	35904108		R. linnaei
MH630346.1	Rhipicephalus sanguineus	644	France	France	46.6034	1.88833	Missing	Missing	30100385	Y	R. sanguineus s.s.
MH630347.1	Rhipicephalus sanguineus	644	France	France	46.6034	1.88833	Missing	Missing	30100385	Y	R. sanguineus s.s.
MK038880.1	Rhipicephalus turanicus	630	Bulgaria	Bulgaria	42.6074	25.4857	Bubo bubo	Bird	Missing		R. secundus
MK038881.1	Rhipicephalus turanicus	630	Bulgaria	Bulgaria	42.6074	25.4857	Bubo bubo	Bird	Missing		R. secundus
MK038882.1	Rhipicephalus turanicus	630	Bulgaria	Bulgaria	42.6074	25.4857	Bubo bubo	Bird	Missing		R. secundus
MK038883.1	Rhipicephalus turanicus	630	Bulgaria	Bulgaria	42.6074	25.4857	Bubo bubo	Bird	Missing		R. secundus
MK038884.1	Rhipicephalus turanicus	630	Bulgaria	Bulgaria	42.6074	25.4857	Bubo bubo	Bird	Missing		R. secundus
MK820031.1	Rhipicephalus sanguineus	595	India: ICAR-NIVEDI, Bengaluru, Karnataka	India: ICAR-NIVEDI, Bengaluru, Karnataka	13.1262	77.5577	cattle	Cattle	Missing		R. sanguineus s.l.
ON134229.1	Rhipicephalus sanguineus	563	Belize: Stann Creek, SE, Red Bank	Belize: Stann Creek, SE, Red Bank	16.6236	-88.5703	Missing	Missing	35904108		R. linnaei
ON134230.1	Rhipicephalus sanguineus	567	Belize: Stann Creek, SE, Red Bank	Belize: Stann Creek, SE, Red Bank	16.6236	-88.5703	Missing	Missing	35904108		R. linnaei
ON134231.1	Rhipicephalus sanguineus	567	Belize: Stann Creek, SE, Red Bank	Belize: Stann Creek, SE, Red Bank	16.6236	-88.5703	Missing	Missing	35904108		R. linnaei
ON134232.1	Rhipicephalus sanguineus	612	Belize: Stann Creek, SE, Red Bank	Belize: Stann Creek, SE, Red Bank	16.6236	-88.5703	Missing	Missing	35904108		R. linnaei
ON134233.1	Rhipicephalus sanguineus	612	Belize: Stann Creek, SE, Red Bank	Belize: Stann Creek, SE, Red Bank	16.6236	-88.5703	Missing	Missing	35904108		R. linnaei
ON134234.1	Rhipicephalus sanguineus	612	Belize: Stann Creek, SE, Red Bank	Belize: Stann Creek, SE, Red Bank	16.6236	-88.5703	Missing	Missing	35904108		R. linnaei
ON134235.1	Rhipicephalus sanguineus	612	Belize: Stann Creek, SE, Red Bank	Belize: Stann Creek, SE, Red Bank	16.6236	-88.5703	Missing	Missing	35904108		R. linnaei
ON134236.1	Rhipicephalus sanguineus	612	Belize: Stann Creek, SE, Red Bank	Belize: Stann Creek, SE, Red Bank	16.6236	-88.5703	Missing	Missing	35904108		R. linnaei
ON134237.1	Rhipicephalus sanguineus	612	Belize: Stann Creek, SE, Red Bank	Belize: Stann Creek, SE, Red Bank	16.6236	-88.5703	Missing	Missing	35904108		R. linnaei
ON134238.1	Rhipicephalus sanguineus	612	Belize: Stann Creek, SE, Red Bank	Belize: Stann Creek, SE, Red Bank	16.6236	-88.5703	Missing	Missing	35904108		R. linnaei
ON134239.1	Rhipicephalus sanguineus	611	Belize: Stann Creek, SE, Red Bank	Belize: Stann Creek, SE, Red Bank	16.6236	-88.5703	Missing	Missing	35904108		R. linnaei
ON134240.1	Rhipicephalus sanguineus	568	Belize: Stann Creek, SE, Red Bank	Belize: Stann Creek, SE, Red Bank	16.6236	-88.5703	Missing	Missing	35904108		R. linnaei
ON134241.1	Rhipicephalus sanguineus	612	Belize: Stann Creek, SE, Red Bank	Belize: Stann Creek, SE, Red Bank	16.6236	-88.5703	Missing	Missing	35904108		R. linnaei
ON134242.1	Rhipicephalus sanguineus	563	Belize: Stann Creek, SE, Red Bank	Belize: Stann Creek, SE, Red Bank	16.6236	-88.5703	Missing	Missing	35904108		R. linnaei
ON134243.1	Rhipicephalus sanguineus	612	Belize: Stann Creek, SE, Red Bank	Belize: Stann Creek, SE, Red Bank	16.6236	-88.5703	Missing	Missing	35904108		R. linnaei
ON134244.1	Rhipicephalus sanguineus	567	Belize: Stann Creek, SE, Red Bank	Belize: Stann Creek, SE, Red Bank	16.6236	-88.5703	Missing	Missing	35904108		R. linnaei
ON134245.1	Rhipicephalus sanguineus	612	Belize: Stann Creek, SE, Red Bank	Belize: Stann Creek, SE, Red Bank	16.6236	-88.5703	Missing	Missing	35904108		R. linnaei
ON134246.1	Rhipicephalus sanguineus	568	Belize: Stann Creek, SE, Red Bank	Belize: Stann Creek, SE, Red Bank	16.6236	-88.5703	Missing	Missing	35904108		R. linnaei
ON134247.1	Rhipicephalus sanguineus	568	Belize: Stann Creek, SE, Red Bank	Belize: Stann Creek, SE, Red Bank	16.6236	-88.5703	Missing	Missing	35904108		R. linnaei
ON134248.1	Rhipicephalus sanguineus	612	Belize: Stann Creek, SE, Red Bank	Belize: Stann Creek, SE, Red Bank	16.6236	-88.5703	Missing	Missing	35904108		R. linnaei
ON134249.1	Rhipicephalus sanguineus	612	Belize: Stann Creek, SE, Red Bank	Belize: Stann Creek, SE, Red Bank	16.6236	-88.5703	Missing	Missing	35904108		R. linnaei
ON134250.1	Rhipicephalus sanguineus	568	Belize: Stann Creek, SE, Red Bank	Belize: Stann Creek, SE, Red Bank	16.6236	-88.5703	Missing	Missing	35904108		R. linnaei
ON134251.1	Rhipicephalus sanguineus	612	Belize: Stann Creek, SE, Red Bank	Belize: Stann Creek, SE, Red Bank	16.6236	-88.5703	Missing	Missing	35904108		R. linnaei
ON134252.1	Rhipicephalus sanguineus	612	Belize: Stann Creek, SE, Red Bank	Belize: Stann Creek, SE, Red Bank	16.6236	-88.5703	Missing	Missing	35904108		R. linnaei
ON134253.1	Rhipicephalus sanguineus	612	Belize: Stann Creek, SE, Red Bank	Belize: Stann Creek, SE, Red Bank	16.6236	-88.5703	Missing	Missing	35904108		R. linnaei
ON134299.1	Rhipicephalus sanguineus	612	Belize: Stann Creek, SE, Red Bank	Belize: Stann Creek, SE, Red Bank	16.6236	-88.5703	Missing	Missing	35904108		R. linnaei
ON134328.1	Rhipicephalus sanguineus	571	Belize: Stann Creek, SE, Red Bank	Belize: Stann Creek, SE, Red Bank	16.6236	-88.5703	Missing	Missing	35904108		R. linnaei
ON134329.1	Rhipicephalus sanguineus	612	Belize: Stann Creek, SE, Red Bank	Belize: Stann Creek, SE, Red Bank	16.6236	-88.5703	Missing	Missing	35904108		R. linnaei
ON134330.1	Rhipicephalus sanguineus	571	Belize: Stann Creek, SE, Red Bank	Belize: Stann Creek, SE, Red Bank	16.6236	-88.5703	Missing	Missing	35904108		R. linnaei
ON134331.1	Rhipicephalus sanguineus	612	Belize: Stann Creek, SE, Red Bank	Belize: Stann Creek, SE, Red Bank	16.6236	-88.5703	Missing	Missing	35904108		R. linnaei
ON134332.1	Rhipicephalus sanguineus	612	Belize: Stann Creek, SE, Red Bank	Belize: Stann Creek, SE, Red Bank	16.6236	-88.5703	Missing	Missing	35904108		R. linnaei
ON134333.1	Rhipicephalus sanguineus	612	Belize: Stann Creek, SE, Red Bank	Belize: Stann Creek, SE, Red Bank	16.6236	-88.5703	Missing	Missing	35904108		R. linnaei
ON134334.1	Rhipicephalus sanguineus	612	Belize: Stann Creek, SE, Red Bank	Belize: Stann Creek, SE, Red Bank	16.6236	-88.5703	Missing	Missing	35904108		R. linnaei
ON134335.1	Rhipicephalus sanguineus	612	Belize: Stann Creek, SE, Red Bank	Belize: Stann Creek, SE, Red Bank	16.6236	-88.5703	Missing	Missing	35904108		R. linnaei
ON134336.1	Rhipicephalus sanguineus	571	Belize: Stann Creek, SE, Red Bank	Belize: Stann Creek, SE, Red Bank	16.6236	-88.5703	Missing	Missing	35904108		R. linnaei
ON134337.1	Rhipicephalus sanguineus	612	Belize: Stann Creek, SE, Red Bank	Belize: Stann Creek, SE, Red Bank	16.6236	-88.5703	Missing	Missing	35904108		R. linnaei
ON134338.1	Rhipicephalus sanguineus	612	Belize: Stann Creek, SE, Red Bank	Belize: Stann Creek, SE, Red Bank	16.6236	-88.5703	Missing	Missing	35904108		R. linnaei
ON134339.1	Rhipicephalus sanguineus	612	Belize: Stann Creek, SE, Red Bank	Belize: Stann Creek, SE, Red Bank	16.6236	-88.5703	Missing	Missing	35904108		R. linnaei
ON134340.1	Rhipicephalus sanguineus	571	Belize: Stann Creek, SE, Red Bank	Belize: Stann Creek, SE, Red Bank	16.6236	-88.5703	Missing	Missing	35904108		R. linnaei
ON134341.1	Rhipicephalus sanguineus	612	Belize: Stann Creek, SE, Red Bank	Belize: Stann Creek, SE, Red Bank	16.6236	-88.5703	Missing	Missing	35904108		R. linnaei
ON134342.1	Rhipicephalus sanguineus	612	Belize: Stann Creek, SE, Red Bank	Belize: Stann Creek, SE, Red Bank	16.6236	-88.5703	Missing	Missing	35904108		R. linnaei
ON134343.1	Rhipicephalus sanguineus	612	Belize: Stann Creek, SE, Red Bank	Belize: Stann Creek, SE, Red Bank	16.6236	-88.5703	Missing	Missing	35904108		R. linnaei
ON134344.1	Rhipicephalus sanguineus	612	Belize: Stann Creek, SE, Red Bank	Belize: Stann Creek, SE, Red Bank	16.6236	-88.5703	Missing	Missing	35904108		R. linnaei
ON134345.1	Rhipicephalus sanguineus	612	Belize: Stann Creek, SE, Red Bank	Belize: Stann Creek, SE, Red Bank	16.6236	-88.5703	Missing	Missing	35904108		R. linnaei
ON134346.1	Rhipicephalus sanguineus	571	Belize: Stann Creek, SE, Red Bank	Belize: Stann Creek, SE, Red Bank	16.6236	-88.5703	Missing	Missing	35904108		R. linnaei
ON134347.1	Rhipicephalus sanguineus	612	Belize: Stann Creek, SE, Red Bank	Belize: Stann Creek, SE, Red Bank	16.6236	-88.5703	Missing	Missing	35904108		R. linnaei
ON134348.1	Rhipicephalus sanguineus	505	Belize: Stann Creek, SE, Red Bank	Belize: Stann Creek, SE, Red Bank	16.6236	-88.5703	Missing	Missing	35904108		R. linnaei
ON134349.1	Rhipicephalus sanguineus	612	Belize: Stann Creek, SE, Red Bank	Belize: Stann Creek, SE, Red Bank	16.6236	-88.5703	Missing	Missing	35904108		R. linnaei
ON134350.1	Rhipicephalus sanguineus	571	Belize: Stann Creek, SE, Red Bank	Belize: Stann Creek, SE, Red Bank	16.6236	-88.5703	Missing	Missing	35904108		R. linnaei
ON134351.1	Rhipicephalus sanguineus	612	Belize: Stann Creek, SE, Red Bank	Belize: Stann Creek, SE, Red Bank	16.6236	-88.5703	Missing	Missing	35904108		R. linnaei
ON134352.1	Rhipicephalus sanguineus	571	Belize: Stann Creek, SE, Red Bank	Belize: Stann Creek, SE, Red Bank	16.6236	-88.5703	Missing	Missing	35904108		R. linnaei
ON134353.1	Rhipicephalus sanguineus	612	Belize: Stann Creek, SE, Red Bank	Belize: Stann Creek, SE, Red Bank	16.6236	-88.5703	Missing	Missing	35904108		R. linnaei
ON134354.1	Rhipicephalus sanguineus	612	Belize: Stann Creek, SE, Red Bank	Belize: Stann Creek, SE, Red Bank	16.6236	-88.5703	Missing	Missing	35904108		R. linnaei
ON134355.1	Rhipicephalus sanguineus	505	Belize: Stann Creek, SE, Red Bank	Belize: Stann Creek, SE, Red Bank	16.6236	-88.5703	Missing	Missing	35904108		R. linnaei
MN223682.1	Rhipicephalus pusillus	535	Missing	Missing			Missing	Missing	32329790		R. pusillus
MN223683.1	Rhipicephalus sanguineus	535	Missing	Missing			Missing	Missing	32329790		R. sanguineus s.s.
MN223684.1	Rhipicephalus sanguineus	535	Missing	Missing			Missing	Missing	32329790		R. sanguineus s.s.
MN223685.1	Rhipicephalus sanguineus	535	Missing	Missing			Missing	Missing	32329790		R. sanguineus s.s.
MN223686.1	Rhipicephalus sanguineus	535	Missing	Missing			Missing	Missing	32329790		R. sanguineus s.s.
MN223687.1	Rhipicephalus sanguineus	535	Missing	Missing			Missing	Missing	32329790		R. sanguineus s.s.
MN223688.1	Rhipicephalus sanguineus	535	Missing	Missing			Missing	Missing	32329790		R. sanguineus s.s.
MN223689.1	Rhipicephalus sanguineus	535	Missing	Missing			Missing	Missing	32329790		R. sanguineus s.s.
MN223690.1	Rhipicephalus sanguineus	535	Missing	Missing			Missing	Missing	32329790		R. sanguineus s.s.
ON134356.1	Rhipicephalus sanguineus	571	Belize: Stann Creek, SE, Red Bank	Belize: Stann Creek, SE, Red Bank	16.6236	-88.5703	Missing	Missing	35904108		R. linnaei
ON134357.1	Rhipicephalus sanguineus	612	Belize: Stann Creek, SE, Red Bank	Belize: Stann Creek, SE, Red Bank	16.6236	-88.5703	Missing	Missing	35904108		R. linnaei
ON134358.1	Rhipicephalus sanguineus	612	Belize: Stann Creek, SE, Red Bank	Belize: Stann Creek, SE, Red Bank	16.6236	-88.5703	Missing	Missing	35904108		R. linnaei
ON134359.1	Rhipicephalus sanguineus	612	Belize: Stann Creek, SE, Red Bank	Belize: Stann Creek, SE, Red Bank	16.6236	-88.5703	Missing	Missing	35904108		R. linnaei
MN517834.1	Rhipicephalus turanicus	643	China: Xinjiang	China: Xinjiang	42.4805	85.4633	horse	Equid	Missing		R. turanicus s.s.
MN585197.1	Rhipicephalus sanguineus	703	USA: San Carlos, Arizona	USA: San Carlos, Arizona	26.4826	-81.815	Missing	Missing	Missing		R. sanguineus s.s.
MN593343.1	Rhipicephalus sanguineus	710	USA: San Carlos, Arizona	USA: San Carlos, Arizona	26.4826	-81.815	Missing	Missing	Missing		R. sanguineus s.s.
MN593344.1	Rhipicephalus sanguineus	710	USA: San Carlos, Arizona	USA: San Carlos, Arizona	26.4826	-81.815	Missing	Missing	Missing		R. sanguineus s.s.
MN836708.1	Rhipicephalus sanguineus	736	China: xinjiang	China: xinjiang	42.4805	85.4633	Missing	Missing	Missing		R. turanicus s.s.
MN836709.1	Rhipicephalus sanguineus	762	China: xinjiang	China: xinjiang	42.4805	85.4633	Missing	Missing	Missing		R. turanicus s.s.
MN836710.1	Rhipicephalus sanguineus	752	China: xinjiang	China: xinjiang	42.4805	85.4633	Missing	Missing	Missing		R. turanicus s.s.
MN836711.1	Rhipicephalus sanguineus	759	China: xinjiang	China: xinjiang	42.4805	85.4633	Missing	Missing	Missing		R. turanicus s.s.
MN836712.1	Rhipicephalus sanguineus	752	China: xinjiang	China: xinjiang	42.4805	85.4633	Missing	Missing	Missing		R. turanicus s.s.
MN841462.1	Rhipicephalus turanicus	707	Kazakhstan: South Kazakhstan	Kazakhstan: South Kazakhstan	41.5002	69.3564	dog	Dog	Missing		R. turanicus s.s.
MN853166.1	Rhipicephalus turanicus	707	Kazakhstan: Almaty	Kazakhstan: Almaty	43.2364	76.9457	cattle	Cattle	Missing		R. turanicus s.s.
MN862754.1	Rhipicephalus sanguineus	678	Kazakhstan: Almaty	Kazakhstan: Almaty	43.2364	76.9457	cattle	Cattle	Missing		R. secundus
MN907846.1	Rhipicephalus turanicus	707	Kazakhstan: Jambyl	Kazakhstan: Jambyl	44.4168	72.1342	cattle	Cattle	Missing		R. turanicus s.s.
ON134360.1	Rhipicephalus sanguineus	612	Belize: Stann Creek, SE, Red Bank	Belize: Stann Creek, SE, Red Bank	16.6236	-88.5703	Missing	Missing	35904108		R. linnaei
MT079206.1	Rhipicephalus turanicus	678	Kazakhstan: Almaty State	Kazakhstan: Almaty State	43.2184	76.7877	cattle	Cattle	Missing		R. secundus
MT230059.1	Rhipicephalus sanguineus	472	Turkey	Turkey	38.9598	34.925	Missing	Missing	Missing		R. rutilus
MT230060.1	Rhipicephalus turanicus	472	Turkey	Turkey	38.9598	34.925	Missing	Missing	Missing		R. secundus
MT230061.1	Rhipicephalus turanicus	472	Turkey	Turkey	38.9598	34.925	Missing	Missing	Missing		R. turanicus s.s.
MT230062.1	Rhipicephalus turanicus	472	Turkey	Turkey	38.9598	34.925	Missing	Missing	Missing		R. secundus
MT237704.1	Rhipicephalus turanicus	550	Missing	Missing			Missing	Missing	33663591		R. turanicus s.s.
MT237705.1	Rhipicephalus turanicus	496	Missing	Missing			Missing	Missing	33663591		R. turanicus s.s.
KT313116.1	Rhipicephalus sanguineus	612	Iran: Bushehr, Tangestan	Iran: Bushehr, Tangestan	28.612	50.9233	goat	Goat/Sheep	Missing		R. turanicus s.l.
MT800312.1	Rhipicephalus turanicus	673	Pakistan	Pakistan	30.3308	71.2475	Ovis aries	Goat/Sheep	32957540		R. turanicus s.l.
MT800313.1	Rhipicephalus turanicus	673	Pakistan	Pakistan	30.3308	71.2475	Capra hircus	Goat/Sheep	32957540		R. turanicus s.l.
MW018415.1	Rhipicephalus turanicus	630	Bulgaria	Bulgaria	42.6074	25.4857	Bubo bubo	Bird	Missing		R. secundus
MW018416.1	Rhipicephalus turanicus	630	Bulgaria	Bulgaria	42.6074	25.4857	Bubo bubo	Bird	Missing		R. secundus
MW018417.1	Rhipicephalus turanicus	630	Bulgaria	Bulgaria	42.6074	25.4857	Bubo bubo	Bird	Missing		R. secundus
MW018418.1	Rhipicephalus turanicus	630	Bulgaria	Bulgaria	42.6074	25.4857	Bubo bubo	Bird	Missing		R. secundus
MW018419.1	Rhipicephalus turanicus	630	Bulgaria	Bulgaria	42.6074	25.4857	Bubo bubo	Bird	Missing		R. secundus
MW018420.1	Rhipicephalus turanicus	630	Bulgaria	Bulgaria	42.6074	25.4857	Bubo bubo	Bird	Missing		R. secundus
MW018421.1	Rhipicephalus turanicus	630	Bulgaria	Bulgaria	42.6074	25.4857	Bubo bubo	Bird	Missing		R. secundus
MW018422.1	Rhipicephalus turanicus	630	Bulgaria	Bulgaria	42.6074	25.4857	Bubo bubo	Bird	Missing		R. secundus
MW018423.1	Rhipicephalus turanicus	630	Bulgaria	Bulgaria	42.6074	25.4857	Bubo bubo	Bird	Missing		R. secundus
MW018424.1	Rhipicephalus turanicus	630	Bulgaria	Bulgaria	42.6074	25.4857	Bubo bubo	Bird	Missing		R. secundus
MW018425.1	Rhipicephalus turanicus	630	Bulgaria	Bulgaria	42.6074	25.4857	Bubo bubo	Bird	Missing		R. secundus
MW018426.1	Rhipicephalus turanicus	630	Bulgaria	Bulgaria	42.6074	25.4857	Bubo bubo	Bird	Missing		R. secundus
MW018427.1	Rhipicephalus turanicus	630	Bulgaria	Bulgaria	42.6074	25.4857	Bubo bubo	Bird	Missing		R. secundus
MW065551.1	Rhipicephalus turanicus	707	China: Xinjiang, Shihezi County	China: Xinjiang, Shihezi County	44.3017	86.0776	dog	Dog	Missing		R. turanicus s.s.
ON134361.1	Rhipicephalus sanguineus	571	Belize: Stann Creek, SE, Red Bank	Belize: Stann Creek, SE, Red Bank	16.6236	-88.5703	Missing	Missing	35904108		R. linnaei
MW135447.1	Rhipicephalus sanguineus	630	Switzerland	Switzerland	46.7986	8.23197	dog	Dog	Missing		R. sanguineus s.s.
MW135448.1	Rhipicephalus sanguineus	630	Switzerland	Switzerland	46.7986	8.23197	dog	Dog	Missing		R. sanguineus s.s.
MW152142.1	Rhipicephalus sanguineus	669	Slovakia: Bratislava	Slovakia: Bratislava	48.1593	17.1397	Missing	Missing	Missing		R. sanguineus s.s.
MW152143.1	Rhipicephalus sanguineus	676	Slovakia: Bratislava	Slovakia: Bratislava	48.1593	17.1397	Missing	Missing	Missing		R. sanguineus s.s.
MW152144.1	Rhipicephalus sanguineus	675	Slovakia: Sered	Slovakia: Sered	48.2889	17.7309	Missing	Missing	Missing		R. sanguineus s.s.
MW152145.1	Rhipicephalus sanguineus	676	Slovakia: Sered	Slovakia: Sered	48.2889	17.7309	Missing	Missing	Missing		R. sanguineus s.s.
ON134362.1	Rhipicephalus sanguineus	612	Belize: Stann Creek, SE, Red Bank	Belize: Stann Creek, SE, Red Bank	16.6236	-88.5703	Missing	Missing	35904108		R. linnaei
ON134363.1	Rhipicephalus sanguineus	612	Belize: Stann Creek, SE, Red Bank	Belize: Stann Creek, SE, Red Bank	16.6236	-88.5703	Missing	Missing	35904108		R. linnaei
MT800314.1	Rhipicephalus turanicus	673	Pakistan	Pakistan	30.3308	71.2475	Ovis aries	Goat/Sheep	32957540		R. turanicus s.l.
ON134364.1	Rhipicephalus sanguineus	506	Belize: Stann Creek, SE, Red Bank	Belize: Stann Creek, SE, Red Bank	16.6236	-88.5703	Missing	Missing	35904108		R. linnaei
MW642242.1	Rhipicephalus sanguineus	479	Pakistan	Pakistan	30.3308	71.2475	Wild boar	Swine	Missing		R. turanicus s.l.
MZ026893.1	Rhipicephalus turanicus	707	China: Xinjiang, Shawan City	China: Xinjiang, Shawan City	44.3237	85.6073	pet dog	Dog	Missing		R. turanicus s.s.
MZ305545.1	Rhipicephalus sanguineus	658	Croatia: Prelog	Croatia: Prelog	46.3366	16.6148	Missing	Missing	35158170		R. sanguineus s.s.
MZ305546.1	Rhipicephalus sanguineus	658	Croatia: Trget	Croatia: Trget	45.0208	14.0568	Missing	Missing	35158170		R. sanguineus s.s.
MZ305547.1	Rhipicephalus turanicus	658	Croatia: Primosten - Strazar	Croatia: Primosten - Strazar	43.6036	16.0178	Missing	Missing	35158170		R. secundus
ON134365.1	Rhipicephalus sanguineus	558	Belize: Stann Creek, SE, Red Bank	Belize: Stann Creek, SE, Red Bank	16.6236	-88.5703	Missing	Missing	35904108		R. linnaei
ON134366.1	Rhipicephalus sanguineus	558	Belize: Stann Creek, SE, Red Bank	Belize: Stann Creek, SE, Red Bank	16.6236	-88.5703	Missing	Missing	35904108		R. linnaei
ON134367.1	Rhipicephalus sanguineus	505	Belize: Stann Creek, SE, Red Bank	Belize: Stann Creek, SE, Red Bank	16.6236	-88.5703	Missing	Missing	35904108		R. linnaei
ON134368.1	Rhipicephalus sanguineus	612	Belize: Stann Creek, SE, Red Bank	Belize: Stann Creek, SE, Red Bank	16.6236	-88.5703	Missing	Missing	35904108		R. linnaei
ON134369.1	Rhipicephalus sanguineus	612	Belize: Stann Creek, SE, Red Bank	Belize: Stann Creek, SE, Red Bank	16.6236	-88.5703	Missing	Missing	35904108		R. linnaei
ON134370.1	Rhipicephalus sanguineus	558	Belize: Stann Creek, SE, Red Bank	Belize: Stann Creek, SE, Red Bank	16.6236	-88.5703	Missing	Missing	35904108		R. linnaei
MZ424730.1	Rhipicephalus turanicus	778	Pakistan	Pakistan	30.3308	71.2475	Wild boar	Swine	Missing		R. turanicus s.l.
MZ424825.1	Rhipicephalus turanicus	659	Pakistan	Pakistan	30.3308	71.2475	Hedgehog	Hedgehog	Missing		R. turanicus s.l.
ON134371.1	Rhipicephalus sanguineus	612	Belize: Stann Creek, SE, Red Bank	Belize: Stann Creek, SE, Red Bank	16.6236	-88.5703	Missing	Missing	35904108		R. linnaei
ON134372.1	Rhipicephalus sanguineus	612	Belize: Stann Creek, SE, Red Bank	Belize: Stann Creek, SE, Red Bank	16.6236	-88.5703	Missing	Missing	35904108		R. linnaei
ON134373.1	Rhipicephalus sanguineus	612	Belize: Stann Creek, SE, Red Bank	Belize: Stann Creek, SE, Red Bank	16.6236	-88.5703	Missing	Missing	35904108		R. linnaei
ON134374.1	Rhipicephalus sanguineus	612	Belize: Stann Creek, SE, Red Bank	Belize: Stann Creek, SE, Red Bank	16.6236	-88.5703	Missing	Missing	35904108		R. linnaei
ON134375.1	Rhipicephalus sanguineus	558	Belize: Stann Creek, SE, Red Bank	Belize: Stann Creek, SE, Red Bank	16.6236	-88.5703	Missing	Missing	35904108		R. linnaei
ON134376.1	Rhipicephalus sanguineus	612	Belize: Stann Creek, SE, Red Bank	Belize: Stann Creek, SE, Red Bank	16.6236	-88.5703	Missing	Missing	35904108		R. linnaei
ON134377.1	Rhipicephalus sanguineus	612	Belize: Stann Creek, SE, Red Bank	Belize: Stann Creek, SE, Red Bank	16.6236	-88.5703	Missing	Missing	35904108		R. linnaei
ON134378.1	Rhipicephalus sanguineus	612	Belize: Stann Creek, SE, Red Bank	Belize: Stann Creek, SE, Red Bank	16.6236	-88.5703	Missing	Missing	35904108		R. linnaei
ON134379.1	Rhipicephalus sanguineus	612	Belize: Stann Creek, SE, Red Bank	Belize: Stann Creek, SE, Red Bank	16.6236	-88.5703	Missing	Missing	35904108		R. linnaei
ON134380.1	Rhipicephalus sanguineus	612	Belize: Stann Creek, SE, Red Bank	Belize: Stann Creek, SE, Red Bank	16.6236	-88.5703	Missing	Missing	35904108		R. linnaei
ON134381.1	Rhipicephalus sanguineus	612	Belize: Stann Creek, SE, Red Bank	Belize: Stann Creek, SE, Red Bank	16.6236	-88.5703	Missing	Missing	35904108		R. linnaei
ON134382.1	Rhipicephalus sanguineus	506	Belize: Stann Creek, SE, Red Bank	Belize: Stann Creek, SE, Red Bank	16.6236	-88.5703	Missing	Missing	35904108		R. linnaei
ON134383.1	Rhipicephalus sanguineus	571	Belize: Stann Creek, SE, Red Bank	Belize: Stann Creek, SE, Red Bank	16.6236	-88.5703	Missing	Missing	35904108		R. linnaei
ON134384.1	Rhipicephalus sanguineus	612	Belize: Stann Creek, SE, Red Bank	Belize: Stann Creek, SE, Red Bank	16.6236	-88.5703	Missing	Missing	35904108		R. linnaei
ON134385.1	Rhipicephalus sanguineus	612	Belize: Stann Creek, SE, Red Bank	Belize: Stann Creek, SE, Red Bank	16.6236	-88.5703	Missing	Missing	35904108		R. linnaei
ON134386.1	Rhipicephalus sanguineus	612	Belize: Stann Creek, SE, Red Bank	Belize: Stann Creek, SE, Red Bank	16.6236	-88.5703	Missing	Missing	35904108		R. linnaei
ON134387.1	Rhipicephalus sanguineus	612	Belize: Stann Creek, SE, Red Bank	Belize: Stann Creek, SE, Red Bank	16.6236	-88.5703	Missing	Missing	35904108		R. linnaei
ON134388.1	Rhipicephalus sanguineus	612	Belize: Stann Creek, SE, Red Bank	Belize: Stann Creek, SE, Red Bank	16.6236	-88.5703	Missing	Missing	35904108		R. linnaei
ON134443.1	Rhipicephalus sanguineus	612	Belize: Stann Creek, SE, Red Bank	Belize: Stann Creek, SE, Red Bank	16.6236	-88.5703	Missing	Missing	35904108		R. linnaei
ON134444.1	Rhipicephalus sanguineus	612	Belize: Stann Creek, SE, Red Bank	Belize: Stann Creek, SE, Red Bank	16.6236	-88.5703	Missing	Missing	35904108		R. linnaei
ON134445.1	Rhipicephalus sanguineus	612	Belize: Stann Creek, SE, Red Bank	Belize: Stann Creek, SE, Red Bank	16.6236	-88.5703	Missing	Missing	35904108		R. linnaei
ON134446.1	Rhipicephalus sanguineus	612	Belize: Stann Creek, SE, Red Bank	Belize: Stann Creek, SE, Red Bank	16.6236	-88.5703	Missing	Missing	35904108		R. linnaei
ON134447.1	Rhipicephalus sanguineus	612	Belize: Stann Creek, SE, Red Bank	Belize: Stann Creek, SE, Red Bank	16.6236	-88.5703	Missing	Missing	35904108		R. linnaei
ON134448.1	Rhipicephalus sanguineus	612	Belize: Stann Creek, SE, Red Bank	Belize: Stann Creek, SE, Red Bank	16.6236	-88.5703	Missing	Missing	35904108		R. linnaei
ON134449.1	Rhipicephalus sanguineus	612	Belize: Stann Creek, SE, Red Bank	Belize: Stann Creek, SE, Red Bank	16.6236	-88.5703	Missing	Missing	35904108		R. linnaei
ON134450.1	Rhipicephalus sanguineus	612	Belize: Stann Creek, SE, Red Bank	Belize: Stann Creek, SE, Red Bank	16.6236	-88.5703	Missing	Missing	35904108		R. linnaei
ON134451.1	Rhipicephalus sanguineus	612	Belize: Stann Creek, SE, Red Bank	Belize: Stann Creek, SE, Red Bank	16.6236	-88.5703	Missing	Missing	35904108		R. linnaei
ON134452.1	Rhipicephalus sanguineus	612	Belize: Stann Creek, SE, Red Bank	Belize: Stann Creek, SE, Red Bank	16.6236	-88.5703	Missing	Missing	35904108		R. linnaei
ON134453.1	Rhipicephalus sanguineus	612	Belize: Stann Creek, SE, Red Bank	Belize: Stann Creek, SE, Red Bank	16.6236	-88.5703	Missing	Missing	35904108		R. linnaei
ON134454.1	Rhipicephalus sanguineus	612	Belize: Stann Creek, SE, Red Bank	Belize: Stann Creek, SE, Red Bank	16.6236	-88.5703	Missing	Missing	35904108		R. linnaei
ON134455.1	Rhipicephalus sanguineus	612	Belize: Stann Creek, SE, Red Bank	Belize: Stann Creek, SE, Red Bank	16.6236	-88.5703	Missing	Missing	35904108		R. linnaei
ON134456.1	Rhipicephalus sanguineus	612	Belize: Stann Creek, SE, Red Bank	Belize: Stann Creek, SE, Red Bank	16.6236	-88.5703	Missing	Missing	35904108		R. linnaei
ON134457.1	Rhipicephalus sanguineus	612	Belize: Stann Creek, SE, Red Bank	Belize: Stann Creek, SE, Red Bank	16.6236	-88.5703	Missing	Missing	35904108		R. linnaei
ON134458.1	Rhipicephalus sanguineus	612	Belize: Stann Creek, SE, Red Bank	Belize: Stann Creek, SE, Red Bank	16.6236	-88.5703	Missing	Missing	35904108		R. linnaei
ON134459.1	Rhipicephalus sanguineus	612	Belize: Stann Creek, SE, Red Bank	Belize: Stann Creek, SE, Red Bank	16.6236	-88.5703	Missing	Missing	35904108		R. linnaei
ON134460.1	Rhipicephalus sanguineus	612	Belize: Stann Creek, SE, Red Bank	Belize: Stann Creek, SE, Red Bank	16.6236	-88.5703	Missing	Missing	35904108		R. linnaei
ON134461.1	Rhipicephalus sanguineus	612	Belize: Stann Creek, SE, Red Bank	Belize: Stann Creek, SE, Red Bank	16.6236	-88.5703	Missing	Missing	35904108		R. linnaei
ON134462.1	Rhipicephalus sanguineus	612	Belize: Stann Creek, SE, Red Bank	Belize: Stann Creek, SE, Red Bank	16.6236	-88.5703	Missing	Missing	35904108		R. linnaei
ON134463.1	Rhipicephalus sanguineus	612	Belize: Stann Creek, SE, Red Bank	Belize: Stann Creek, SE, Red Bank	16.6236	-88.5703	Missing	Missing	35904108		R. linnaei
ON134464.1	Rhipicephalus sanguineus	612	Belize: Stann Creek, SE, Red Bank	Belize: Stann Creek, SE, Red Bank	16.6236	-88.5703	Missing	Missing	35904108		R. linnaei
ON134465.1	Rhipicephalus sanguineus	612	Belize: Stann Creek, SE, Red Bank	Belize: Stann Creek, SE, Red Bank	16.6236	-88.5703	Missing	Missing	35904108		R. linnaei
ON134466.1	Rhipicephalus sanguineus	612	Belize: Stann Creek, SE, Red Bank	Belize: Stann Creek, SE, Red Bank	16.6236	-88.5703	Missing	Missing	35904108		R. linnaei
ON134467.1	Rhipicephalus sanguineus	612	Belize: Stann Creek, SE, Red Bank	Belize: Stann Creek, SE, Red Bank	16.6236	-88.5703	Missing	Missing	35904108		R. linnaei
ON134468.1	Rhipicephalus sanguineus	612	Belize: Stann Creek, SE, Red Bank	Belize: Stann Creek, SE, Red Bank	16.6236	-88.5703	Missing	Missing	35904108		R. linnaei
ON134469.1	Rhipicephalus sanguineus	612	Belize: Stann Creek, SE, Red Bank	Belize: Stann Creek, SE, Red Bank	16.6236	-88.5703	Missing	Missing	35904108		R. linnaei
ON134470.1	Rhipicephalus sanguineus	612	Belize: Stann Creek, SE, Red Bank	Belize: Stann Creek, SE, Red Bank	16.6236	-88.5703	Missing	Missing	35904108		R. linnaei
ON134471.1	Rhipicephalus sanguineus	612	Belize: Stann Creek, SE, Red Bank	Belize: Stann Creek, SE, Red Bank	16.6236	-88.5703	Missing	Missing	35904108		R. linnaei
ON134472.1	Rhipicephalus sanguineus	612	Belize: Stann Creek, SE, Red Bank	Belize: Stann Creek, SE, Red Bank	16.6236	-88.5703	Missing	Missing	35904108		R. linnaei
ON134473.1	Rhipicephalus sanguineus	612	Belize: Stann Creek, SE, Red Bank	Belize: Stann Creek, SE, Red Bank	16.6236	-88.5703	Missing	Missing	35904108		R. linnaei
ON134474.1	Rhipicephalus sanguineus	612	Belize: Stann Creek, SE, Red Bank	Belize: Stann Creek, SE, Red Bank	16.6236	-88.5703	Missing	Missing	35904108		R. linnaei
ON134475.1	Rhipicephalus sanguineus	612	Belize: Stann Creek, SE, Red Bank	Belize: Stann Creek, SE, Red Bank	16.6236	-88.5703	Missing	Missing	35904108		R. linnaei
ON134476.1	Rhipicephalus sanguineus	612	Belize: Stann Creek, SE, Red Bank	Belize: Stann Creek, SE, Red Bank	16.6236	-88.5703	Missing	Missing	35904108		R. linnaei
ON134477.1	Rhipicephalus sanguineus	612	Belize: Stann Creek, SE, Red Bank	Belize: Stann Creek, SE, Red Bank	16.6236	-88.5703	Missing	Missing	35904108		R. linnaei
ON134478.1	Rhipicephalus sanguineus	578	Belize: Stann Creek, SE, Red Bank	Belize: Stann Creek, SE, Red Bank	16.6236	-88.5703	Missing	Missing	35904108		R. linnaei
ON134479.1	Rhipicephalus sanguineus	612	Belize: Stann Creek, SE, Red Bank	Belize: Stann Creek, SE, Red Bank	16.6236	-88.5703	Missing	Missing	35904108		R. linnaei
ON134254.1	Rhipicephalus sanguineus	612	Belize: Stann Creek, SE, San Roman	Belize: Stann Creek, SE, San Roman	16.6536	-88.4651	Missing	Missing	35904108		R. linnaei
ON134255.1	Rhipicephalus sanguineus	612	Belize: Stann Creek, SE, San Roman	Belize: Stann Creek, SE, San Roman	16.6536	-88.4651	Missing	Missing	35904108		R. linnaei
ON134256.1	Rhipicephalus sanguineus	612	Belize: Stann Creek, SE, San Roman	Belize: Stann Creek, SE, San Roman	16.6536	-88.4651	Missing	Missing	35904108		R. linnaei
ON134257.1	Rhipicephalus sanguineus	612	Belize: Stann Creek, SE, San Roman	Belize: Stann Creek, SE, San Roman	16.6536	-88.4651	Missing	Missing	35904108		R. linnaei
ON134258.1	Rhipicephalus sanguineus	612	Belize: Stann Creek, SE, San Roman	Belize: Stann Creek, SE, San Roman	16.6536	-88.4651	Missing	Missing	35904108		R. linnaei
ON134259.1	Rhipicephalus sanguineus	612	Belize: Stann Creek, SE, San Roman	Belize: Stann Creek, SE, San Roman	16.6536	-88.4651	Missing	Missing	35904108		R. linnaei
ON134260.1	Rhipicephalus sanguineus	568	Belize: Stann Creek, SE, San Roman	Belize: Stann Creek, SE, San Roman	16.6536	-88.4651	Missing	Missing	35904108		R. linnaei
ON134261.1	Rhipicephalus sanguineus	612	Belize: Stann Creek, SE, San Roman	Belize: Stann Creek, SE, San Roman	16.6536	-88.4651	Missing	Missing	35904108		R. linnaei
ON134262.1	Rhipicephalus sanguineus	612	Belize: Stann Creek, SE, San Roman	Belize: Stann Creek, SE, San Roman	16.6536	-88.4651	Missing	Missing	35904108		R. linnaei
ON134263.1	Rhipicephalus sanguineus	612	Belize: Stann Creek, SE, San Roman	Belize: Stann Creek, SE, San Roman	16.6536	-88.4651	Missing	Missing	35904108		R. linnaei
ON134264.1	Rhipicephalus sanguineus	568	Belize: Stann Creek, SE, San Roman	Belize: Stann Creek, SE, San Roman	16.6536	-88.4651	Missing	Missing	35904108		R. linnaei
ON134265.1	Rhipicephalus sanguineus	612	Belize: Stann Creek, SE, San Roman	Belize: Stann Creek, SE, San Roman	16.6536	-88.4651	Missing	Missing	35904108		R. linnaei
ON134266.1	Rhipicephalus sanguineus	568	Belize: Stann Creek, SE, San Roman	Belize: Stann Creek, SE, San Roman	16.6536	-88.4651	Missing	Missing	35904108		R. linnaei
ON134267.1	Rhipicephalus sanguineus	568	Belize: Stann Creek, SE, San Roman	Belize: Stann Creek, SE, San Roman	16.6536	-88.4651	Missing	Missing	35904108		R. linnaei
ON134268.1	Rhipicephalus sanguineus	568	Belize: Stann Creek, SE, San Roman	Belize: Stann Creek, SE, San Roman	16.6536	-88.4651	Missing	Missing	35904108		R. linnaei
ON134269.1	Rhipicephalus sanguineus	612	Belize: Stann Creek, SE, San Roman	Belize: Stann Creek, SE, San Roman	16.6536	-88.4651	Missing	Missing	35904108		R. linnaei
ON134270.1	Rhipicephalus sanguineus	568	Belize: Stann Creek, SE, San Roman	Belize: Stann Creek, SE, San Roman	16.6536	-88.4651	Missing	Missing	35904108		R. linnaei
ON134271.1	Rhipicephalus sanguineus	568	Belize: Stann Creek, SE, San Roman	Belize: Stann Creek, SE, San Roman	16.6536	-88.4651	Missing	Missing	35904108		R. linnaei
ON134272.1	Rhipicephalus sanguineus	568	Belize: Stann Creek, SE, San Roman	Belize: Stann Creek, SE, San Roman	16.6536	-88.4651	Missing	Missing	35904108		R. linnaei
ON134273.1	Rhipicephalus sanguineus	568	Belize: Stann Creek, SE, San Roman	Belize: Stann Creek, SE, San Roman	16.6536	-88.4651	Missing	Missing	35904108		R. linnaei
ON134274.1	Rhipicephalus sanguineus	568	Belize: Stann Creek, SE, San Roman	Belize: Stann Creek, SE, San Roman	16.6536	-88.4651	Missing	Missing	35904108		R. linnaei
ON134275.1	Rhipicephalus sanguineus	568	Belize: Stann Creek, SE, San Roman	Belize: Stann Creek, SE, San Roman	16.6536	-88.4651	Missing	Missing	35904108		R. linnaei
ON134276.1	Rhipicephalus sanguineus	568	Belize: Stann Creek, SE, San Roman	Belize: Stann Creek, SE, San Roman	16.6536	-88.4651	Missing	Missing	35904108		R. linnaei
ON134277.1	Rhipicephalus sanguineus	612	Belize: Stann Creek, SE, San Roman	Belize: Stann Creek, SE, San Roman	16.6536	-88.4651	Missing	Missing	35904108		R. linnaei
ON134278.1	Rhipicephalus sanguineus	568	Belize: Stann Creek, SE, San Roman	Belize: Stann Creek, SE, San Roman	16.6536	-88.4651	Missing	Missing	35904108		R. linnaei
ON134279.1	Rhipicephalus sanguineus	568	Belize: Stann Creek, SE, San Roman	Belize: Stann Creek, SE, San Roman	16.6536	-88.4651	Missing	Missing	35904108		R. linnaei
ON134280.1	Rhipicephalus sanguineus	612	Belize: Stann Creek, SE, San Roman	Belize: Stann Creek, SE, San Roman	16.6536	-88.4651	Missing	Missing	35904108		R. linnaei
ON134281.1	Rhipicephalus sanguineus	568	Belize: Stann Creek, SE, San Roman	Belize: Stann Creek, SE, San Roman	16.6536	-88.4651	Missing	Missing	35904108		R. linnaei
ON134282.1	Rhipicephalus sanguineus	568	Belize: Stann Creek, SE, San Roman	Belize: Stann Creek, SE, San Roman	16.6536	-88.4651	Missing	Missing	35904108		R. linnaei
ON134283.1	Rhipicephalus sanguineus	612	Belize: Stann Creek, SE, San Roman	Belize: Stann Creek, SE, San Roman	16.6536	-88.4651	Missing	Missing	35904108		R. linnaei
ON134284.1	Rhipicephalus sanguineus	612	Belize: Stann Creek, SE, San Roman	Belize: Stann Creek, SE, San Roman	16.6536	-88.4651	Missing	Missing	35904108		R. linnaei
ON134285.1	Rhipicephalus sanguineus	612	Belize: Stann Creek, SE, San Roman	Belize: Stann Creek, SE, San Roman	16.6536	-88.4651	Missing	Missing	35904108		R. linnaei
ON134286.1	Rhipicephalus sanguineus	612	Belize: Stann Creek, SE, San Roman	Belize: Stann Creek, SE, San Roman	16.6536	-88.4651	Missing	Missing	35904108		R. linnaei
ON134287.1	Rhipicephalus sanguineus	612	Belize: Stann Creek, SE, San Roman	Belize: Stann Creek, SE, San Roman	16.6536	-88.4651	Missing	Missing	35904108		R. linnaei
ON134288.1	Rhipicephalus sanguineus	612	Belize: Stann Creek, SE, San Roman	Belize: Stann Creek, SE, San Roman	16.6536	-88.4651	Missing	Missing	35904108		R. linnaei
ON134289.1	Rhipicephalus sanguineus	612	Belize: Stann Creek, SE, San Roman	Belize: Stann Creek, SE, San Roman	16.6536	-88.4651	Missing	Missing	35904108		R. linnaei
ON134290.1	Rhipicephalus sanguineus	612	Belize: Stann Creek, SE, San Roman	Belize: Stann Creek, SE, San Roman	16.6536	-88.4651	Missing	Missing	35904108		R. linnaei
ON134291.1	Rhipicephalus sanguineus	612	Belize: Stann Creek, SE, San Roman	Belize: Stann Creek, SE, San Roman	16.6536	-88.4651	Missing	Missing	35904108		R. linnaei
ON134292.1	Rhipicephalus sanguineus	612	Belize: Stann Creek, SE, San Roman	Belize: Stann Creek, SE, San Roman	16.6536	-88.4651	Missing	Missing	35904108		R. linnaei
ON134293.1	Rhipicephalus sanguineus	612	Belize: Stann Creek, SE, San Roman	Belize: Stann Creek, SE, San Roman	16.6536	-88.4651	Missing	Missing	35904108		R. linnaei
ON134294.1	Rhipicephalus sanguineus	612	Belize: Stann Creek, SE, San Roman	Belize: Stann Creek, SE, San Roman	16.6536	-88.4651	Missing	Missing	35904108		R. linnaei
ON134295.1	Rhipicephalus sanguineus	612	Belize: Stann Creek, SE, San Roman	Belize: Stann Creek, SE, San Roman	16.6536	-88.4651	Missing	Missing	35904108		R. linnaei
ON134296.1	Rhipicephalus sanguineus	612	Belize: Stann Creek, SE, San Roman	Belize: Stann Creek, SE, San Roman	16.6536	-88.4651	Missing	Missing	35904108		R. linnaei
ON134297.1	Rhipicephalus sanguineus	612	Belize: Stann Creek, SE, San Roman	Belize: Stann Creek, SE, San Roman	16.6536	-88.4651	Missing	Missing	35904108		R. linnaei
ON134298.1	Rhipicephalus sanguineus	612	Belize: Stann Creek, SE, San Roman	Belize: Stann Creek, SE, San Roman	16.6536	-88.4651	Missing	Missing	35904108		R. linnaei
ON134300.1	Rhipicephalus sanguineus	612	Belize: Stann Creek, SE, San Roman	Belize: Stann Creek, SE, San Roman	16.6536	-88.4651	Missing	Missing	35904108		R. linnaei
ON134301.1	Rhipicephalus sanguineus	612	Belize: Stann Creek, SE, San Roman	Belize: Stann Creek, SE, San Roman	16.6536	-88.4651	Missing	Missing	35904108		R. linnaei
ON134302.1	Rhipicephalus sanguineus	612	Belize: Stann Creek, SE, San Roman	Belize: Stann Creek, SE, San Roman	16.6536	-88.4651	Missing	Missing	35904108		R. linnaei
ON134303.1	Rhipicephalus sanguineus	612	Belize: Stann Creek, SE, San Roman	Belize: Stann Creek, SE, San Roman	16.6536	-88.4651	Missing	Missing	35904108		R. linnaei
ON134304.1	Rhipicephalus sanguineus	612	Belize: Stann Creek, SE, San Roman	Belize: Stann Creek, SE, San Roman	16.6536	-88.4651	Missing	Missing	35904108		R. linnaei
ON134305.1	Rhipicephalus sanguineus	612	Belize: Stann Creek, SE, San Roman	Belize: Stann Creek, SE, San Roman	16.6536	-88.4651	Missing	Missing	35904108		R. linnaei
ON134306.1	Rhipicephalus sanguineus	612	Belize: Stann Creek, SE, San Roman	Belize: Stann Creek, SE, San Roman	16.6536	-88.4651	Missing	Missing	35904108		R. linnaei
ON134307.1	Rhipicephalus sanguineus	612	Belize: Stann Creek, SE, San Roman	Belize: Stann Creek, SE, San Roman	16.6536	-88.4651	Missing	Missing	35904108		R. linnaei
ON134308.1	Rhipicephalus sanguineus	612	Belize: Stann Creek, SE, San Roman	Belize: Stann Creek, SE, San Roman	16.6536	-88.4651	Missing	Missing	35904108		R. linnaei
ON134309.1	Rhipicephalus sanguineus	612	Belize: Stann Creek, SE, San Roman	Belize: Stann Creek, SE, San Roman	16.6536	-88.4651	Missing	Missing	35904108		R. linnaei
ON134310.1	Rhipicephalus sanguineus	612	Belize: Stann Creek, SE, San Roman	Belize: Stann Creek, SE, San Roman	16.6536	-88.4651	Missing	Missing	35904108		R. linnaei
ON134311.1	Rhipicephalus sanguineus	612	Belize: Stann Creek, SE, San Roman	Belize: Stann Creek, SE, San Roman	16.6536	-88.4651	Missing	Missing	35904108		R. linnaei
ON134312.1	Rhipicephalus sanguineus	612	Belize: Stann Creek, SE, San Roman	Belize: Stann Creek, SE, San Roman	16.6536	-88.4651	Missing	Missing	35904108		R. linnaei
ON134313.1	Rhipicephalus sanguineus	612	Belize: Stann Creek, SE, San Roman	Belize: Stann Creek, SE, San Roman	16.6536	-88.4651	Missing	Missing	35904108		R. linnaei
ON134314.1	Rhipicephalus sanguineus	612	Belize: Stann Creek, SE, San Roman	Belize: Stann Creek, SE, San Roman	16.6536	-88.4651	Missing	Missing	35904108		R. linnaei
ON134315.1	Rhipicephalus sanguineus	612	Belize: Stann Creek, SE, San Roman	Belize: Stann Creek, SE, San Roman	16.6536	-88.4651	Missing	Missing	35904108		R. linnaei
ON134316.1	Rhipicephalus sanguineus	612	Belize: Stann Creek, SE, San Roman	Belize: Stann Creek, SE, San Roman	16.6536	-88.4651	Missing	Missing	35904108		R. linnaei
ON134317.1	Rhipicephalus sanguineus	612	Belize: Stann Creek, SE, San Roman	Belize: Stann Creek, SE, San Roman	16.6536	-88.4651	Missing	Missing	35904108		R. linnaei
ON134318.1	Rhipicephalus sanguineus	612	Belize: Stann Creek, SE, San Roman	Belize: Stann Creek, SE, San Roman	16.6536	-88.4651	Missing	Missing	35904108		R. linnaei
ON134319.1	Rhipicephalus sanguineus	612	Belize: Stann Creek, SE, San Roman	Belize: Stann Creek, SE, San Roman	16.6536	-88.4651	Missing	Missing	35904108		R. linnaei
ON134320.1	Rhipicephalus sanguineus	612	Belize: Stann Creek, SE, San Roman	Belize: Stann Creek, SE, San Roman	16.6536	-88.4651	Missing	Missing	35904108		R. linnaei
ON134321.1	Rhipicephalus sanguineus	612	Belize: Stann Creek, SE, San Roman	Belize: Stann Creek, SE, San Roman	16.6536	-88.4651	Missing	Missing	35904108		R. linnaei
ON134322.1	Rhipicephalus sanguineus	612	Belize: Stann Creek, SE, San Roman	Belize: Stann Creek, SE, San Roman	16.6536	-88.4651	Missing	Missing	35904108		R. linnaei
ON134323.1	Rhipicephalus sanguineus	612	Belize: Stann Creek, SE, San Roman	Belize: Stann Creek, SE, San Roman	16.6536	-88.4651	Missing	Missing	35904108		R. linnaei
ON134324.1	Rhipicephalus sanguineus	612	Belize: Stann Creek, SE, San Roman	Belize: Stann Creek, SE, San Roman	16.6536	-88.4651	Missing	Missing	35904108		R. linnaei
ON134325.1	Rhipicephalus sanguineus	612	Belize: Stann Creek, SE, San Roman	Belize: Stann Creek, SE, San Roman	16.6536	-88.4651	Missing	Missing	35904108		R. linnaei
ON134326.1	Rhipicephalus sanguineus	612	Belize: Stann Creek, SE, San Roman	Belize: Stann Creek, SE, San Roman	16.6536	-88.4651	Missing	Missing	35904108		R. linnaei
ON134327.1	Rhipicephalus sanguineus	612	Belize: Stann Creek, SE, San Roman	Belize: Stann Creek, SE, San Roman	16.6536	-88.4651	Missing	Missing	35904108		R. linnaei
ON134389.1	Rhipicephalus sanguineus	612	Belize: Stann Creek, SE, San Roman	Belize: Stann Creek, SE, San Roman	16.6536	-88.4651	Missing	Missing	35904108		R. linnaei
ON134390.1	Rhipicephalus sanguineus	612	Belize: Stann Creek, SE, San Roman	Belize: Stann Creek, SE, San Roman	16.6536	-88.4651	Missing	Missing	35904108		R. linnaei
ON134391.1	Rhipicephalus sanguineus	612	Belize: Stann Creek, SE, San Roman	Belize: Stann Creek, SE, San Roman	16.6536	-88.4651	Missing	Missing	35904108		R. linnaei
ON134392.1	Rhipicephalus sanguineus	612	Belize: Stann Creek, SE, San Roman	Belize: Stann Creek, SE, San Roman	16.6536	-88.4651	Missing	Missing	35904108		R. linnaei
ON134393.1	Rhipicephalus sanguineus	612	Belize: Stann Creek, SE, San Roman	Belize: Stann Creek, SE, San Roman	16.6536	-88.4651	Missing	Missing	35904108		R. linnaei
ON134394.1	Rhipicephalus sanguineus	612	Belize: Stann Creek, SE, San Roman	Belize: Stann Creek, SE, San Roman	16.6536	-88.4651	Missing	Missing	35904108		R. linnaei
ON134395.1	Rhipicephalus sanguineus	612	Belize: Stann Creek, SE, San Roman	Belize: Stann Creek, SE, San Roman	16.6536	-88.4651	Missing	Missing	35904108		R. linnaei
ON134396.1	Rhipicephalus sanguineus	612	Belize: Stann Creek, SE, San Roman	Belize: Stann Creek, SE, San Roman	16.6536	-88.4651	Missing	Missing	35904108		R. linnaei
ON134397.1	Rhipicephalus sanguineus	612	Belize: Stann Creek, SE, San Roman	Belize: Stann Creek, SE, San Roman	16.6536	-88.4651	Missing	Missing	35904108		R. linnaei
ON134398.1	Rhipicephalus sanguineus	612	Belize: Stann Creek, SE, San Roman	Belize: Stann Creek, SE, San Roman	16.6536	-88.4651	Missing	Missing	35904108		R. linnaei
ON134399.1	Rhipicephalus sanguineus	612	Belize: Stann Creek, SE, San Roman	Belize: Stann Creek, SE, San Roman	16.6536	-88.4651	Missing	Missing	35904108		R. linnaei
ON134400.1	Rhipicephalus sanguineus	612	Belize: Stann Creek, SE, San Roman	Belize: Stann Creek, SE, San Roman	16.6536	-88.4651	Missing	Missing	35904108		R. linnaei
ON134401.1	Rhipicephalus sanguineus	612	Belize: Stann Creek, SE, San Roman	Belize: Stann Creek, SE, San Roman	16.6536	-88.4651	Missing	Missing	35904108		R. linnaei
ON134402.1	Rhipicephalus sanguineus	612	Belize: Stann Creek, SE, San Roman	Belize: Stann Creek, SE, San Roman	16.6536	-88.4651	Missing	Missing	35904108		R. linnaei
ON134403.1	Rhipicephalus sanguineus	612	Belize: Stann Creek, SE, San Roman	Belize: Stann Creek, SE, San Roman	16.6536	-88.4651	Missing	Missing	35904108		R. linnaei
ON134404.1	Rhipicephalus sanguineus	612	Belize: Stann Creek, SE, San Roman	Belize: Stann Creek, SE, San Roman	16.6536	-88.4651	Missing	Missing	35904108		R. linnaei
ON134405.1	Rhipicephalus sanguineus	612	Belize: Stann Creek, SE, San Roman	Belize: Stann Creek, SE, San Roman	16.6536	-88.4651	Missing	Missing	35904108		R. linnaei
ON134406.1	Rhipicephalus sanguineus	612	Belize: Stann Creek, SE, San Roman	Belize: Stann Creek, SE, San Roman	16.6536	-88.4651	Missing	Missing	35904108		R. linnaei
ON134407.1	Rhipicephalus sanguineus	612	Belize: Stann Creek, SE, San Roman	Belize: Stann Creek, SE, San Roman	16.6536	-88.4651	Missing	Missing	35904108		R. linnaei
ON134408.1	Rhipicephalus sanguineus	612	Belize: Stann Creek, SE, San Roman	Belize: Stann Creek, SE, San Roman	16.6536	-88.4651	Missing	Missing	35904108		R. linnaei
ON134409.1	Rhipicephalus sanguineus	612	Belize: Stann Creek, SE, San Roman	Belize: Stann Creek, SE, San Roman	16.6536	-88.4651	Missing	Missing	35904108		R. linnaei
ON134410.1	Rhipicephalus sanguineus	612	Belize: Stann Creek, SE, San Roman	Belize: Stann Creek, SE, San Roman	16.6536	-88.4651	Missing	Missing	35904108		R. linnaei
ON134411.1	Rhipicephalus sanguineus	612	Belize: Stann Creek, SE, San Roman	Belize: Stann Creek, SE, San Roman	16.6536	-88.4651	Missing	Missing	35904108		R. linnaei
ON134412.1	Rhipicephalus sanguineus	612	Belize: Stann Creek, SE, San Roman	Belize: Stann Creek, SE, San Roman	16.6536	-88.4651	Missing	Missing	35904108		R. linnaei
ON134413.1	Rhipicephalus sanguineus	612	Belize: Stann Creek, SE, San Roman	Belize: Stann Creek, SE, San Roman	16.6536	-88.4651	Missing	Missing	35904108		R. linnaei
ON134414.1	Rhipicephalus sanguineus	612	Belize: Stann Creek, SE, San Roman	Belize: Stann Creek, SE, San Roman	16.6536	-88.4651	Missing	Missing	35904108		R. linnaei
ON134415.1	Rhipicephalus sanguineus	612	Belize: Stann Creek, SE, San Roman	Belize: Stann Creek, SE, San Roman	16.6536	-88.4651	Missing	Missing	35904108		R. linnaei
ON134416.1	Rhipicephalus sanguineus	612	Belize: Stann Creek, SE, San Roman	Belize: Stann Creek, SE, San Roman	16.6536	-88.4651	Missing	Missing	35904108		R. linnaei
ON134417.1	Rhipicephalus sanguineus	612	Belize: Stann Creek, SE, San Roman	Belize: Stann Creek, SE, San Roman	16.6536	-88.4651	Missing	Missing	35904108		R. linnaei
ON134418.1	Rhipicephalus sanguineus	612	Belize: Stann Creek, SE, San Roman	Belize: Stann Creek, SE, San Roman	16.6536	-88.4651	Missing	Missing	35904108		R. linnaei
ON134419.1	Rhipicephalus sanguineus	612	Belize: Stann Creek, SE, San Roman	Belize: Stann Creek, SE, San Roman	16.6536	-88.4651	Missing	Missing	35904108		R. linnaei
ON134420.1	Rhipicephalus sanguineus	612	Belize: Stann Creek, SE, San Roman	Belize: Stann Creek, SE, San Roman	16.6536	-88.4651	Missing	Missing	35904108		R. linnaei
ON134421.1	Rhipicephalus sanguineus	612	Belize: Stann Creek, SE, San Roman	Belize: Stann Creek, SE, San Roman	16.6536	-88.4651	Missing	Missing	35904108		R. linnaei
MZ574145.1	Rhipicephalus turanicus	753	China	China	35.0001	105	sheep	Goat/Sheep	Missing		R. turanicus s.s.
MZ617265.1	Rhipicephalus sanguineus	834	China	China	35.0001	105	sheep	Goat/Sheep	Missing		R. turanicus s.s.
ON134422.1	Rhipicephalus sanguineus	612	Belize: Stann Creek, SE, San Roman	Belize: Stann Creek, SE, San Roman	16.6536	-88.4651	Missing	Missing	35904108		R. linnaei
ON134423.1	Rhipicephalus sanguineus	612	Belize: Stann Creek, SE, San Roman	Belize: Stann Creek, SE, San Roman	16.6536	-88.4651	Missing	Missing	35904108		R. linnaei
ON134424.1	Rhipicephalus sanguineus	612	Belize: Stann Creek, SE, San Roman	Belize: Stann Creek, SE, San Roman	16.6536	-88.4651	Missing	Missing	35904108		R. linnaei
ON134425.1	Rhipicephalus sanguineus	612	Belize: Stann Creek, SE, San Roman	Belize: Stann Creek, SE, San Roman	16.6536	-88.4651	Missing	Missing	35904108		R. linnaei
ON134426.1	Rhipicephalus sanguineus	612	Belize: Stann Creek, SE, San Roman	Belize: Stann Creek, SE, San Roman	16.6536	-88.4651	Missing	Missing	35904108		R. linnaei
ON134427.1	Rhipicephalus sanguineus	612	Belize: Stann Creek, SE, San Roman	Belize: Stann Creek, SE, San Roman	16.6536	-88.4651	Missing	Missing	35904108		R. linnaei
ON134428.1	Rhipicephalus sanguineus	612	Belize: Stann Creek, SE, San Roman	Belize: Stann Creek, SE, San Roman	16.6536	-88.4651	Missing	Missing	35904108		R. linnaei
ON134429.1	Rhipicephalus sanguineus	612	Belize: Stann Creek, SE, San Roman	Belize: Stann Creek, SE, San Roman	16.6536	-88.4651	Missing	Missing	35904108		R. linnaei
ON134430.1	Rhipicephalus sanguineus	612	Belize: Stann Creek, SE, San Roman	Belize: Stann Creek, SE, San Roman	16.6536	-88.4651	Missing	Missing	35904108		R. linnaei
ON134431.1	Rhipicephalus sanguineus	612	Belize: Stann Creek, SE, San Roman	Belize: Stann Creek, SE, San Roman	16.6536	-88.4651	Missing	Missing	35904108		R. linnaei
ON134432.1	Rhipicephalus sanguineus	612	Belize: Stann Creek, SE, San Roman	Belize: Stann Creek, SE, San Roman	16.6536	-88.4651	Missing	Missing	35904108		R. linnaei
ON134433.1	Rhipicephalus sanguineus	612	Belize: Stann Creek, SE, San Roman	Belize: Stann Creek, SE, San Roman	16.6536	-88.4651	Missing	Missing	35904108		R. linnaei
ON134434.1	Rhipicephalus sanguineus	612	Belize: Stann Creek, SE, San Roman	Belize: Stann Creek, SE, San Roman	16.6536	-88.4651	Missing	Missing	35904108		R. linnaei
ON134435.1	Rhipicephalus sanguineus	612	Belize: Stann Creek, SE, San Roman	Belize: Stann Creek, SE, San Roman	16.6536	-88.4651	Missing	Missing	35904108		R. linnaei
ON134436.1	Rhipicephalus sanguineus	612	Belize: Stann Creek, SE, San Roman	Belize: Stann Creek, SE, San Roman	16.6536	-88.4651	Missing	Missing	35904108		R. linnaei
ON134437.1	Rhipicephalus sanguineus	612	Belize: Stann Creek, SE, San Roman	Belize: Stann Creek, SE, San Roman	16.6536	-88.4651	Missing	Missing	35904108		R. linnaei
ON134438.1	Rhipicephalus sanguineus	612	Belize: Stann Creek, SE, San Roman	Belize: Stann Creek, SE, San Roman	16.6536	-88.4651	Missing	Missing	35904108		R. linnaei
ON134439.1	Rhipicephalus sanguineus	612	Belize: Stann Creek, SE, San Roman	Belize: Stann Creek, SE, San Roman	16.6536	-88.4651	Missing	Missing	35904108		R. linnaei
ON134440.1	Rhipicephalus sanguineus	612	Belize: Stann Creek, SE, San Roman	Belize: Stann Creek, SE, San Roman	16.6536	-88.4651	Missing	Missing	35904108		R. linnaei
ON134441.1	Rhipicephalus sanguineus	612	Belize: Stann Creek, SE, San Roman	Belize: Stann Creek, SE, San Roman	16.6536	-88.4651	Missing	Missing	35904108		R. linnaei
ON134442.1	Rhipicephalus sanguineus	612	Belize: Stann Creek, SE, San Roman	Belize: Stann Creek, SE, San Roman	16.6536	-88.4651	Missing	Missing	35904108		R. linnaei
KC243873.1	Rhipicephalus sanguineus	472	Brazil	Brazil	-10.3333	-53.2	dog	Dog	23880226		R. linnaei
KX714593.1	Rhipicephalus sanguineus	723	Brazil: Ceara state	Brazil: Ceara	-5.32647	-39.7156	Missing	Missing	28399274		R. linnaei
KX714594.1	Rhipicephalus sanguineus	723	Brazil: Espirito Santo state	Brazil: Espirito Santo	-19.5688	-40.1722	Missing	Missing	28399274		R. linnaei
KX714595.1	Rhipicephalus sanguineus	723	Brazil: Goias state	Brazil: Goias	-15.9324	-50.1393	Missing	Missing	28399274		R. linnaei
KX714596.1	Rhipicephalus sanguineus	723	Brazil: Mato Grosso do Sul state	Brazil: Mato Grosso do Sul	-19.5853	-54.4795	Missing	Missing	28399274		R. linnaei
NC_002074.1	Rhipicephalus sanguineus	14710	Missing	Missing			Missing	Missing	9866211		R. sanguineus s.s.
NC_035946.1	Rhipicephalus turanicus	14717	China: Xinjiang	China: Xinjiang	42.4805	85.4633	sheep	Goat/Sheep	Missing	Y	R. turanicus s.s.
KX714597.1	Rhipicephalus sanguineus	723	Brazil: Mato Grosso state	Brazil: Mato Grosso	-12.2115	-55.5717	Missing	Missing	28399274		R. linnaei
NC_061616.1	Rhipicephalus camicasi	14725	Saudi Arabia: Riyadh	Saudi Arabia: Riyadh	24.6389	46.716	Camelus dromedarius (camel)	Camel	35195538		R. camicasi
NC_072952.1	Rhipicephalus rutilus	14718	Israel: Jerusalem	Israel: Jerusalem	31.7885	35.2188	Canis lupus familiaris	Dog	Missing		R. rutilus
NC_084205.1	Rhipicephalus pumilio	14751	China	China	35.0001	105	Missing	Missing	Missing		R. pumilio
KX383796.1	Rhipicephalus sanguineus	744	Brazil: Parana state, Andira municipality	Brazil: Andira, PR	-23.0495	-50.231	Canis lupus familiaris	Dog	28399274		R. linnaei
KX383814.1	Rhipicephalus sanguineus	768	Brazil: Parana state, Cambara municipality	Brazil: Cambara, PR	-23.0423	-50.0753	Canis lupus familiaris	Dog	28399274		R. linnaei
KX383797.1	Rhipicephalus sanguineus	736	Brazil: Parana state, Uniao da Vitoria municipality	Brazil: Uniao da Vitoria, PR	-26.2286	-51.087	Canis lupus familiaris	Dog	28399274		R. linnaei
KX714598.1	Rhipicephalus sanguineus	723	Brazil: Rio de Janeiro state	Brazil: Rio de Janeiro	-22.911	-43.2094	Missing	Missing	28399274		R. linnaei
KX383798.1	Rhipicephalus sanguineus	698	Brazil: Rio Grande do Norte state, Parnamirim municipality	Brazil: Parnamirim, RN	5.92252	-35.2523	Canis lupus familiaris	Dog	28399274		R. linnaei
KX383799.1	Rhipicephalus sanguineus	720	Brazil: Rio Grande do Norte state, Parnamirim municipality	Brazil: Parnamirim, RN	5.92252	-35.2523	Canis lupus familiaris	Dog	28399274		R. linnaei
OK576087.1	Rhipicephalus linnaei	716	Cameroon	Cameroon	4.61255	13.1536	Missing	Missing	Missing		R. camicasi
OK576091.1	Rhipicephalus linnaei	716	Cameroon	Cameroon	4.61255	13.1536	Missing	Missing	Missing		R. camicasi
OK623472.1	Rhipicephalus turanicus	633	Pakistan	Pakistan	30.3308	71.2475	Missing	Missing	Missing		R. turanicus s.l.
KX383800.1	Rhipicephalus sanguineus	768	Brazil: Rio Grande do Norte state, Parnamirim municipality	Brazil: Parnamirim, RN	5.92252	-35.2523	Canis lupus familiaris	Dog	28399274		R. linnaei
KX383820.1	Rhipicephalus sanguineus	768	Brazil: Rondonia state	Brazil: Rondonia	-10.9431	-62.8278	Missing	Missing	28399274		R. linnaei
OM368326.1	Rhipicephalus turanicus	14719	China: Yining	China: Yining	43.9052	81.2748	dog	Dog	Missing		R. turanicus s.s.
KX383801.1	Rhipicephalus sanguineus	763	Brazil: Rondonia state, Porto Velho municipality	Brazil: Porto Velho, RO	-8.98622	-65.183	Canis lupus familiaris	Dog	28399274		R. linnaei
OM368330.1	Rhipicephalus turanicus	14717	China: Beijing	China: Beijing	39.939	116.233	hedgehog	Hedgehog	Missing		R. turanicus s.s.
OM638645.1	Rhipicephalus turanicus	656	China: Xinjiang, Shihezi	China: Xinjiang, Shihezi	44.3017	86.0776	sheep	Goat/Sheep	Missing		R. turanicus s.s.
KX383802.1	Rhipicephalus sanguineus	763	Brazil: Rondonia state, Porto Velho municipality	Brazil: Porto Velho, RO	-8.98622	-65.183	Canis lupus familiaris	Dog	28399274		R. linnaei
KX383816.1	Rhipicephalus sanguineus	724	Brazil: Rondonia state, Porto Velho municipality	Brazil: Porto Velho, RO	-8.98622	-65.183	Missing	Missing	28399274		R. linnaei
KX383817.1	Rhipicephalus sanguineus	768	Brazil: Roraima state, Boa Vista municipality	Brazil: Boa Vista, RR	2.82153	-60.6755	Canis lupus familiaris	Dog	28399274		R. linnaei
KX714601.1	Rhipicephalus sanguineus	723	Brazil: Tocantins state	Brazil: Tocantins	-10.8855	-48.3717	Missing	Missing	28399274		R. linnaei
OK576079.1	Rhipicephalus sanguineus	716	Cameroon	Cameroon	4.61255	13.1536	Missing	Missing	Missing		R. linnaei
OK576080.1	Rhipicephalus sanguineus	716	Cameroon	Cameroon	4.61255	13.1536	Missing	Missing	Missing		R. linnaei
OK576082.1	Rhipicephalus sanguineus	716	Cameroon	Cameroon	4.61255	13.1536	Missing	Missing	Missing		R. linnaei
OK576083.1	Rhipicephalus sanguineus	716	Cameroon	Cameroon	4.61255	13.1536	Missing	Missing	Missing		R. linnaei
OK576084.1	Rhipicephalus sanguineus	716	Cameroon	Cameroon	4.61255	13.1536	Missing	Missing	Missing		R. linnaei
OK576086.1	Rhipicephalus sanguineus	716	Cameroon	Cameroon	4.61255	13.1536	Missing	Missing	Missing		R. linnaei
KX360338.1	Rhipicephalus sanguineus	638	Canada: Ontario	Canada: Ontario	50.0007	-86.001	Missing	Missing	27918193		R. linnaei
MF426003.1	Rhipicephalus linnaei	826	Cape Verde: Santiago, Praia.	Cape Verde: Santiago, Praia.	14.909	-23.5287	Missing	Missing	29605833		R. linnaei
JX416293.1	Rhipicephalus sanguineus	802	China	China	35.0001	105	dog	Dog	23630448		R. linnaei
JX416294.1	Rhipicephalus sanguineus	802	China	China	35.0001	105	dog	Dog	23630448		R. linnaei
JX416295.1	Rhipicephalus sanguineus	802	China	China	35.0001	105	dog	Dog	23630448		R. linnaei
JX416296.1	Rhipicephalus sanguineus	802	China	China	35.0001	105	dog	Dog	23630448		R. linnaei
JX416297.1	Rhipicephalus sanguineus	802	China	China	35.0001	105	dog	Dog	23630448		R. linnaei
JX416298.1	Rhipicephalus sanguineus	802	China	China	35.0001	105	dog	Dog	23630448		R. linnaei
JX416299.1	Rhipicephalus sanguineus	802	China	China	35.0001	105	dog	Dog	23630448		R. linnaei
JX416300.1	Rhipicephalus sanguineus	802	China	China	35.0001	105	dog	Dog	23630448		R. linnaei
JX416301.1	Rhipicephalus sanguineus	802	China	China	35.0001	105	dog	Dog	23630448		R. linnaei
JX416302.1	Rhipicephalus sanguineus	802	China	China	35.0001	105	dog	Dog	23630448		R. linnaei
JX416303.1	Rhipicephalus sanguineus	802	China	China	35.0001	105	dog	Dog	23630448		R. linnaei
OM984989.1	Rhipicephalus turanicus	604	Egypt: Luxor Governorate, Esna City	Egypt: Esna	25.2937	32.5532	Canis lupus familiaris	Dog	Missing		R. turanicus s.s.
OM984990.1	Rhipicephalus turanicus	604	Egypt: Luxor Governorate, Esna City	Egypt: Esna	25.2937	32.5532	Canis lupus familiaris	Dog	Missing		R. turanicus s.s.
OM984991.1	Rhipicephalus turanicus	658	Egypt: Luxor Governorate, Esna City	Egypt: Esna	25.2937	32.5532	Canis lupus familiaris	Dog	Missing		R. turanicus s.s.
OM984992.1	Rhipicephalus turanicus	658	Egypt: Luxor Governorate, Esna City	Egypt: Esna	25.2937	32.5532	Canis lupus familiaris	Dog	Missing		R. turanicus s.s.
OM984993.1	Rhipicephalus turanicus	658	Egypt: Luxor Governorate, Esna City	Egypt: Esna	25.2937	32.5532	Canis lupus familiaris	Dog	Missing		R. turanicus s.s.
JX416304.1	Rhipicephalus sanguineus	802	China	China	35.0001	105	dog	Dog	23630448		R. linnaei
JX416308.1	Rhipicephalus sanguineus	802	China	China	35.0001	105	dog	Dog	23630448		R. linnaei
JX416325.1	Rhipicephalus sanguineus	14714	China	China	35.0001	105	dog	Dog	23630448		R. linnaei
OR208590.1	Rhipicephalus sanguineus	14715	China	China	35.0001	105	Missing	Missing	37329345		R. linnaei
OQ704627.1	Rhipicephalus sanguineus	680	China: Hainan	China: Hainan	19.2	109.6	dog	Dog	Missing		R. linnaei
OQ704628.1	Rhipicephalus sanguineus	683	China: Hainan	China: Hainan	19.2	109.6	dog	Dog	Missing		R. linnaei
OQ704629.1	Rhipicephalus sanguineus	683	China: Hainan	China: Hainan	19.2	109.6	dog	Dog	Missing		R. linnaei
OQ704630.1	Rhipicephalus sanguineus	683	China: Hainan	China: Hainan	19.2	109.6	dog	Dog	Missing		R. linnaei
OQ704631.1	Rhipicephalus sanguineus	683	China: Hainan	China: Hainan	19.2	109.6	dog	Dog	Missing		R. linnaei
OQ704632.1	Rhipicephalus sanguineus	683	China: Hainan	China: Hainan	19.2	109.6	dog	Dog	Missing		R. linnaei
OQ704633.1	Rhipicephalus sanguineus	683	China: Hainan	China: Hainan	19.2	109.6	dog	Dog	Missing		R. linnaei
OQ704634.1	Rhipicephalus sanguineus	683	China: Hainan	China: Hainan	19.2	109.6	dog	Dog	Missing		R. linnaei
OQ704635.1	Rhipicephalus sanguineus	682	China: Hainan	China: Hainan	19.2	109.6	dog	Dog	Missing		R. linnaei
OQ704636.1	Rhipicephalus sanguineus	685	China: Hainan	China: Hainan	19.2	109.6	dog	Dog	Missing		R. linnaei
OQ704637.1	Rhipicephalus sanguineus	682	China: Hainan	China: Hainan	19.2	109.6	dog	Dog	Missing		R. linnaei
OQ704638.1	Rhipicephalus sanguineus	682	China: Hainan	China: Hainan	19.2	109.6	dog	Dog	Missing		R. linnaei
OQ704639.1	Rhipicephalus sanguineus	682	China: Hainan	China: Hainan	19.2	109.6	dog	Dog	Missing		R. linnaei
OQ704640.1	Rhipicephalus sanguineus	682	China: Hainan	China: Hainan	19.2	109.6	dog	Dog	Missing		R. linnaei
OQ704641.1	Rhipicephalus sanguineus	682	China: Hainan	China: Hainan	19.2	109.6	dog	Dog	Missing		R. linnaei
OQ704642.1	Rhipicephalus sanguineus	682	China: Hainan	China: Hainan	19.2	109.6	dog	Dog	Missing		R. linnaei
OQ704643.1	Rhipicephalus sanguineus	682	China: Hainan	China: Hainan	19.2	109.6	dog	Dog	Missing		R. linnaei
OQ704644.1	Rhipicephalus sanguineus	682	China: Hainan	China: Hainan	19.2	109.6	dog	Dog	Missing		R. linnaei
OQ704645.1	Rhipicephalus sanguineus	682	China: Hainan	China: Hainan	19.2	109.6	dog	Dog	Missing		R. linnaei
OQ704646.1	Rhipicephalus sanguineus	682	China: Hainan	China: Hainan	19.2	109.6	dog	Dog	Missing		R. linnaei
OQ704647.1	Rhipicephalus sanguineus	682	China: Hainan	China: Hainan	19.2	109.6	dog	Dog	Missing		R. linnaei
OQ704648.1	Rhipicephalus sanguineus	682	China: Hainan	China: Hainan	19.2	109.6	dog	Dog	Missing		R. linnaei
OQ704649.1	Rhipicephalus sanguineus	682	China: Hainan	China: Hainan	19.2	109.6	dog	Dog	Missing		R. linnaei
OQ704650.1	Rhipicephalus sanguineus	682	China: Hainan	China: Hainan	19.2	109.6	dog	Dog	Missing		R. linnaei
OQ704651.1	Rhipicephalus sanguineus	676	China: Hainan	China: Hainan	19.2	109.6	dog	Dog	Missing		R. linnaei
OQ704652.1	Rhipicephalus sanguineus	688	China: Hainan	China: Hainan	19.2	109.6	dog	Dog	Missing		R. linnaei
OQ704653.1	Rhipicephalus sanguineus	682	China: Hainan	China: Hainan	19.2	109.6	dog	Dog	Missing		R. linnaei
OQ704654.1	Rhipicephalus sanguineus	680	China: Hainan	China: Hainan	19.2	109.6	dog	Dog	Missing		R. linnaei
OQ704655.1	Rhipicephalus sanguineus	682	China: Hainan	China: Hainan	19.2	109.6	dog	Dog	Missing		R. linnaei
OQ704656.1	Rhipicephalus sanguineus	682	China: Hainan	China: Hainan	19.2	109.6	dog	Dog	Missing		R. linnaei
OQ704657.1	Rhipicephalus sanguineus	682	China: Hainan	China: Hainan	19.2	109.6	dog	Dog	Missing		R. linnaei
OQ704658.1	Rhipicephalus sanguineus	682	China: Hainan	China: Hainan	19.2	109.6	dog	Dog	Missing		R. linnaei
OQ704659.1	Rhipicephalus sanguineus	682	China: Hainan	China: Hainan	19.2	109.6	dog	Dog	Missing		R. linnaei
OQ704660.1	Rhipicephalus sanguineus	682	China: Hainan	China: Hainan	19.2	109.6	dog	Dog	Missing		R. linnaei
OQ704661.1	Rhipicephalus sanguineus	682	China: Hainan	China: Hainan	19.2	109.6	dog	Dog	Missing		R. linnaei
OQ704662.1	Rhipicephalus sanguineus	682	China: Hainan	China: Hainan	19.2	109.6	dog	Dog	Missing		R. linnaei
OQ704663.1	Rhipicephalus sanguineus	682	China: Hainan	China: Hainan	19.2	109.6	dog	Dog	Missing		R. linnaei
OQ704664.1	Rhipicephalus sanguineus	682	China: Hainan	China: Hainan	19.2	109.6	dog	Dog	Missing		R. linnaei
OQ704665.1	Rhipicephalus sanguineus	682	China: Hainan	China: Hainan	19.2	109.6	dog	Dog	Missing		R. linnaei
OQ704666.1	Rhipicephalus sanguineus	683	China: Hainan	China: Hainan	19.2	109.6	dog	Dog	Missing		R. linnaei
OQ704667.1	Rhipicephalus sanguineus	680	China: Hainan	China: Hainan	19.2	109.6	dog	Dog	Missing		R. linnaei
OQ704668.1	Rhipicephalus sanguineus	683	China: Hainan	China: Hainan	19.2	109.6	dog	Dog	Missing		R. linnaei
OQ704669.1	Rhipicephalus sanguineus	683	China: Hainan	China: Hainan	19.2	109.6	dog	Dog	Missing		R. linnaei
OQ704670.1	Rhipicephalus sanguineus	683	China: Hainan	China: Hainan	19.2	109.6	dog	Dog	Missing		R. linnaei
OQ704671.1	Rhipicephalus sanguineus	683	China: Hainan	China: Hainan	19.2	109.6	dog	Dog	Missing		R. linnaei
OQ704672.1	Rhipicephalus sanguineus	682	China: Hainan	China: Hainan	19.2	109.6	dog	Dog	Missing		R. linnaei
OQ704673.1	Rhipicephalus sanguineus	682	China: Hainan	China: Hainan	19.2	109.6	dog	Dog	Missing		R. linnaei
OQ704674.1	Rhipicephalus sanguineus	682	China: Hainan	China: Hainan	19.2	109.6	dog	Dog	Missing		R. linnaei
OQ704675.1	Rhipicephalus sanguineus	682	China: Hainan	China: Hainan	19.2	109.6	dog	Dog	Missing		R. linnaei
OQ704676.1	Rhipicephalus sanguineus	682	China: Hainan	China: Hainan	19.2	109.6	dog	Dog	Missing		R. linnaei
OQ704677.1	Rhipicephalus sanguineus	682	China: Hainan	China: Hainan	19.2	109.6	dog	Dog	Missing		R. linnaei
OQ704678.1	Rhipicephalus sanguineus	682	China: Hainan	China: Hainan	19.2	109.6	dog	Dog	Missing		R. linnaei
HM193874.1	Rhipicephalus sanguineus	665	China: Luofushan Mountain, Guangdong	China: Luofushan Mountain, Guangdong	23.2224	113.426	tick voucher AMMS-GD-1	Missing	Missing		R. linnaei
OM368323.1	Rhipicephalus sanguineus	14714	China: Ningpo	China: Ningpo	29.8852	121.559	dog	Dog	Missing		R. linnaei
MG969504.1	Rhipicephalus sanguineus	664	China: Wenzhou	China: Wenzhou	27.9964	120.695	pet dog	Dog	Missing		R. linnaei
MG969505.1	Rhipicephalus sanguineus	664	China: Wenzhou	China: Wenzhou	27.9964	120.695	pet dog	Dog	Missing		R. linnaei
MG969506.1	Rhipicephalus sanguineus	664	China: Wenzhou	China: Wenzhou	27.9964	120.695	pet dog	Dog	Missing		R. linnaei
MG969507.1	Rhipicephalus sanguineus	664	China: Wenzhou	China: Wenzhou	27.9964	120.695	pet dog	Dog	Missing		R. linnaei
OM368322.1	Rhipicephalus sanguineus	14713	China: Wuhan	China: Wuhan	30.5951	114.3	dog	Dog	Missing		R. linnaei
OM368327.1	Rhipicephalus sanguineus	14711	China: Wuzhishan	China: Wuzhishan	18.7775	109.513	dog	Dog	Missing		R. linnaei
HM193873.1	Rhipicephalus sanguineus	670	China: Wuzhishan Mountain, Hainan	China: Wuzhishan Mountain, Hainan	18.8983	109.699	tick voucher AMMS-HN-1	Missing	Missing		R. linnaei
JF758634.1	Rhipicephalus sanguineus	609	China: Zhejiang	China: Zhejiang	29	120	Missing	Missing	23538111		R. linnaei
KC243879.1	Rhipicephalus sanguineus	472	Costa Rica	Costa Rica	10.2736	-84.0739	dog	Dog	23880226		R. linnaei
KX757912.1	Rhipicephalus leporis	630	Cote d'Ivoire	Cote d'Ivoire	7.98974	-5.56795	Missing	Missing	28115024		R. linnaei
KX757913.1	Rhipicephalus leporis	630	Cote d'Ivoire	Cote d'Ivoire	7.98974	-5.56795	Missing	Missing	28115024		R. linnaei
KX757914.1	Rhipicephalus sanguineus	630	Cote d'Ivoire	Cote d'Ivoire	7.98974	-5.56795	Missing	Missing	28115024		R. linnaei
KX757917.1	Rhipicephalus leporis	630	Cote d'Ivoire	Cote d'Ivoire	7.98974	-5.56795	Missing	Missing	28115024		R. linnaei
OM984968.1	Rhipicephalus linnaei	658	Egypt: Luxor Governorate, Esna City	Egypt: Esna	25.2937	32.5532	Canis lupus familiaris	Dog	Missing		R. linnaei
OM984969.1	Rhipicephalus linnaei	658	Egypt: Luxor Governorate, Esna City	Egypt: Esna	25.2937	32.5532	Canis lupus familiaris	Dog	Missing		R. linnaei
OM984970.1	Rhipicephalus linnaei	658	Egypt: Luxor Governorate, Esna City	Egypt: Esna	25.2937	32.5532	Canis lupus familiaris	Dog	Missing		R. linnaei
OM984971.1	Rhipicephalus linnaei	658	Egypt: Luxor Governorate, Esna City	Egypt: Esna	25.2937	32.5532	Canis lupus familiaris	Dog	Missing		R. linnaei
OM984972.1	Rhipicephalus linnaei	604	Egypt: Luxor Governorate, Esna City	Egypt: Esna	25.2937	32.5532	Canis lupus familiaris	Dog	Missing		R. linnaei
OM984973.1	Rhipicephalus linnaei	658	Egypt: Luxor Governorate, Esna City	Egypt: Esna	25.2937	32.5532	Canis lupus familiaris	Dog	Missing		R. linnaei
OM984974.1	Rhipicephalus linnaei	658	Egypt: Luxor Governorate, Esna City	Egypt: Esna	25.2937	32.5532	Canis lupus familiaris	Dog	Missing		R. linnaei
OM984975.1	Rhipicephalus linnaei	658	Egypt: Luxor Governorate, Esna City	Egypt: Esna	25.2937	32.5532	Canis lupus familiaris	Dog	Missing		R. linnaei
OM984976.1	Rhipicephalus linnaei	658	Egypt: Luxor Governorate, Esna City	Egypt: Esna	25.2937	32.5532	Canis lupus familiaris	Dog	Missing		R. linnaei
OM984977.1	Rhipicephalus linnaei	658	Egypt: Luxor Governorate, Esna City	Egypt: Esna	25.2937	32.5532	Canis lupus familiaris	Dog	Missing		R. linnaei
OM984978.1	Rhipicephalus linnaei	658	Egypt: Luxor Governorate, Esna City	Egypt: Esna	25.2937	32.5532	Canis lupus familiaris	Dog	Missing		R. linnaei
OM984979.1	Rhipicephalus linnaei	658	Egypt: Luxor Governorate, Esna City	Egypt: Esna	25.2937	32.5532	Canis lupus familiaris	Dog	Missing		R. linnaei
OM984980.1	Rhipicephalus linnaei	604	Egypt: Luxor Governorate, Esna City	Egypt: Esna	25.2937	32.5532	Canis lupus familiaris	Dog	Missing		R. linnaei
OM984981.1	Rhipicephalus linnaei	604	Egypt: Luxor Governorate, Esna City	Egypt: Esna	25.2937	32.5532	Canis lupus familiaris	Dog	Missing		R. linnaei
OM984982.1	Rhipicephalus linnaei	604	Egypt: Luxor Governorate, Esna City	Egypt: Esna	25.2937	32.5532	Canis lupus familiaris	Dog	Missing		R. linnaei
OM984983.1	Rhipicephalus linnaei	658	Egypt: Luxor Governorate, Esna City	Egypt: Esna	25.2937	32.5532	Canis lupus familiaris	Dog	Missing		R. linnaei
OM984984.1	Rhipicephalus linnaei	658	Egypt: Luxor Governorate, Esna City	Egypt: Esna	25.2937	32.5532	Canis lupus familiaris	Dog	Missing		R. linnaei
OM984985.1	Rhipicephalus linnaei	658	Egypt: Luxor Governorate, Esna City	Egypt: Esna	25.2937	32.5532	Canis lupus familiaris	Dog	Missing		R. linnaei
OM984986.1	Rhipicephalus linnaei	604	Egypt: Luxor Governorate, Esna City	Egypt: Esna	25.2937	32.5532	Canis lupus familiaris	Dog	Missing		R. linnaei
OM984987.1	Rhipicephalus linnaei	604	Egypt: Luxor Governorate, Esna City	Egypt: Esna	25.2937	32.5532	Canis lupus familiaris	Dog	Missing		R. linnaei
OM984988.1	Rhipicephalus linnaei	658	Egypt: Luxor Governorate, Esna City	Egypt: Esna	25.2937	32.5532	Canis lupus familiaris	Dog	Missing		R. linnaei
OM994388.1	Rhipicephalus linnaei	14712	Egypt: Luxor Governorate, Esna City	Egypt: Esna	25.2937	32.5532	Canis lupus familiaris	Dog	36063755		R. linnaei
OM994389.1	Rhipicephalus linnaei	14713	Egypt: Luxor Governorate, Esna City	Egypt: Esna	25.2937	32.5532	Canis lupus familiaris	Dog	36063755	Y	R. linnaei
OM994390.1	Rhipicephalus linnaei	14716	Egypt: Luxor Governorate, Esna City	Egypt: Esna	25.2937	32.5532	Canis lupus familiaris	Dog	36063755		R. linnaei
OM994391.1	Rhipicephalus linnaei	14711	Egypt: Luxor Governorate, Esna City	Egypt: Esna	25.2937	32.5532	Canis lupus familiaris	Dog	36063755		R. linnaei
MK967893.1	Rhipicephalus sanguineus	525	Fiji: Ba Province, Viseisei	Fiji: Ba Province, Viseisei	-17.6786	177.389	Canis lupus familiaris	Dog	31594688		R. linnaei
MW429382.1	Rhipicephalus linnaei	14717	Fiji: Viseisei	Fiji: Viseisei	-17.6649	177.418	Canis familiaris (domestic dog)	Dog	33713653		R. linnaei
MH513252.1	Rhipicephalus sanguineus	658	French Guiana	French Guiana	4.00399	-53	Missing	Missing	30224310		R. linnaei
OQ747935.1	Rhipicephalus sanguineus	624	Ghana	Ghana	8.03003	-1.08003	cattle	Cattle	Missing		R. linnaei
KC243876.1	Rhipicephalus sanguineus	472	Honduras	Honduras	15.2572	-86.0755	dog	Dog	23880226		R. linnaei
KC243877.1	Rhipicephalus sanguineus	472	Honduras	Honduras	15.2572	-86.0755	dog	Dog	23880226		R. linnaei
KC243872.1	Rhipicephalus sanguineus	472	India	India	22.3511	78.6677	dog	Dog	23880226		R. linnaei
MN334530.1	Rhipicephalus sanguineus	589	India	India	22.3511	78.6677	dog	Dog	Missing		R. linnaei
MN334531.1	Rhipicephalus sanguineus	582	India	India	22.3511	78.6677	dog	Dog	Missing		R. linnaei
MW078966.1	Rhipicephalus sanguineus	472	India	India	22.3511	78.6677	Missing	Missing	Missing		R. linnaei
KM235720.1	Rhipicephalus leporis	632	Iraq: Wasit, Badra	Iraq: Wasit, Badra	33.1146	45.9323	Missing	Missing	Missing		R. linnaei
KX757911.1	Rhipicephalus leporis	633	Kenya	Kenya	1.44197	38.4314	Missing	Missing	28115024		R. linnaei
MW429383.1	Rhipicephalus linnaei	14715	Laos: Luang Prabang	Laos: Luang Prabang	19.8887	102.136	Canis familiaris (domestic dog)	Dog	33713653		R. linnaei
MH481874.1	Rhipicephalus sanguineus	479	Malaysia: Johore	Malaysia: Johore	2.02288	103.311	Missing	Missing	Missing		R. linnaei
MH481876.1	Rhipicephalus sanguineus	479	Malaysia: Kedah	Malaysia: Kedah	5.80983	100.672	Missing	Missing	Missing		R. linnaei
MH481875.1	Rhipicephalus sanguineus	479	Malaysia: Malacca	Malaysia: Malacca	2.32937	102.288	Missing	Missing	Missing		R. linnaei
MH481878.1	Rhipicephalus sanguineus	479	Malaysia: Malacca	Malaysia: Malacca	2.32937	102.288	Missing	Missing	Missing		R. linnaei
MH481872.1	Rhipicephalus sanguineus	479	Malaysia: Pahang	Malaysia: Pahang	3.61688	102.599	Missing	Missing	Missing		R. linnaei
MH481877.1	Rhipicephalus sanguineus	479	Malaysia: Perak	Malaysia: Perak	4.81218	100.98	Missing	Missing	Missing		R. linnaei
MH481879.1	Rhipicephalus sanguineus	479	Malaysia: Perlis	Malaysia: Perlis	6.48684	100.258	Missing	Missing	Missing		R. linnaei
MH481871.1	Rhipicephalus sanguineus	479	Malaysia: Selangor	Malaysia: Selangor	3.20833	101.304	Missing	Missing	Missing		R. linnaei
MH481880.1	Rhipicephalus sanguineus	479	Malaysia: Selangor	Malaysia: Selangor	3.20833	101.304	Missing	Missing	Missing		R. linnaei
MH481873.1	Rhipicephalus sanguineus	479	Malaysia: Terengganu	Malaysia: Terengganu	4.86307	102.995	Missing	Missing	Missing		R. linnaei
KX360336.1	Rhipicephalus sanguineus	524	Mexico	Mexico	19.4326	-99.1332	Missing	Missing	27918193		R. linnaei
JQ737084.1	Rhipicephalus sanguineus	707	Missing	Missing			Missing	Missing	Missing		R. linnaei
KF437543.1	Rhipicephalus sanguineus	658	Missing	Missing			mouse	Rodent	Missing		R. linnaei
KT906182.1	Rhipicephalus sanguineus	690	Missing	Missing			Missing	Missing	Missing		R. linnaei
KT906183.1	Rhipicephalus sanguineus	690	Missing	Missing			Missing	Missing	Missing		R. linnaei
KT906184.1	Rhipicephalus sanguineus	690	Missing	Missing			Missing	Missing	Missing		R. linnaei
KT906185.1	Rhipicephalus sanguineus	690	Missing	Missing			Missing	Missing	Missing		R. linnaei
KT906186.1	Rhipicephalus sanguineus	690	Missing	Missing			Missing	Missing	Missing		R. linnaei
MN223691.1	Rhipicephalus sanguineus	535	Missing	Missing			Missing	Missing	32329790		R. linnaei
MN223692.1	Rhipicephalus sanguineus	535	Missing	Missing			Missing	Missing	32329790		R. linnaei
MT010523.1	Rhipicephalus sanguineus	642	Missing	Missing			Missing	Missing	Missing		R. linnaei
MZ456054.1	Rhipicephalus sanguineus	464	Missing	Missing			Missing	Missing	Missing		R. linnaei
MZ456055.1	Rhipicephalus sanguineus	464	Missing	Missing			Missing	Missing	Missing		R. linnaei
MZ456056.1	Rhipicephalus sanguineus	464	Missing	Missing			Missing	Missing	Missing		R. linnaei
MZ456057.1	Rhipicephalus sanguineus	464	Missing	Missing			Missing	Missing	Missing		R. linnaei
MZ456058.1	Rhipicephalus sanguineus	464	Missing	Missing			Missing	Missing	Missing		R. linnaei
MZ456059.1	Rhipicephalus sanguineus	464	Missing	Missing			Missing	Missing	Missing		R. linnaei
MZ456060.1	Rhipicephalus sanguineus	464	Missing	Missing			Missing	Missing	Missing		R. linnaei
MZ456061.1	Rhipicephalus sanguineus	464	Missing	Missing			Missing	Missing	Missing		R. linnaei
MZ456062.1	Rhipicephalus sanguineus	464	Missing	Missing			Missing	Missing	Missing		R. linnaei
MZ456063.1	Rhipicephalus sanguineus	464	Missing	Missing			Missing	Missing	Missing		R. linnaei
MZ456064.1	Rhipicephalus sanguineus	464	Missing	Missing			Missing	Missing	Missing		R. linnaei
MZ456065.1	Rhipicephalus sanguineus	464	Missing	Missing			Missing	Missing	Missing		R. linnaei
MZ456066.1	Rhipicephalus sanguineus	464	Missing	Missing			Missing	Missing	Missing		R. linnaei
MZ456067.1	Rhipicephalus sanguineus	464	Missing	Missing			Missing	Missing	Missing		R. linnaei
MZ456068.1	Rhipicephalus sanguineus	464	Missing	Missing			Missing	Missing	Missing		R. linnaei
MZ456069.1	Rhipicephalus sanguineus	464	Missing	Missing			Missing	Missing	Missing		R. linnaei
MZ456070.1	Rhipicephalus sanguineus	464	Missing	Missing			Missing	Missing	Missing		R. linnaei
MZ456071.1	Rhipicephalus sanguineus	464	Missing	Missing			Missing	Missing	Missing		R. linnaei
MZ456072.1	Rhipicephalus sanguineus	464	Missing	Missing			Missing	Missing	Missing		R. linnaei
MZ456073.1	Rhipicephalus sanguineus	464	Missing	Missing			Missing	Missing	Missing		R. linnaei
MZ456074.1	Rhipicephalus sanguineus	464	Missing	Missing			Missing	Missing	Missing		R. linnaei
MZ456075.1	Rhipicephalus sanguineus	464	Missing	Missing			Missing	Missing	Missing		R. linnaei
MZ456076.1	Rhipicephalus sanguineus	464	Missing	Missing			Missing	Missing	Missing		R. linnaei
MZ456077.1	Rhipicephalus sanguineus	464	Missing	Missing			Missing	Missing	Missing		R. linnaei
MZ456078.1	Rhipicephalus sanguineus	464	Missing	Missing			Missing	Missing	Missing		R. linnaei
MZ456079.1	Rhipicephalus sanguineus	464	Missing	Missing			Missing	Missing	Missing		R. linnaei
MZ456080.1	Rhipicephalus sanguineus	464	Missing	Missing			Missing	Missing	Missing		R. linnaei
MZ456081.1	Rhipicephalus sanguineus	464	Missing	Missing			Missing	Missing	Missing		R. linnaei
MZ456082.1	Rhipicephalus sanguineus	464	Missing	Missing			Missing	Missing	Missing		R. linnaei
MZ456083.1	Rhipicephalus sanguineus	464	Missing	Missing			Missing	Missing	Missing		R. linnaei
MZ456084.1	Rhipicephalus sanguineus	464	Missing	Missing			Missing	Missing	Missing		R. linnaei
MZ456085.1	Rhipicephalus sanguineus	464	Missing	Missing			Missing	Missing	Missing		R. linnaei
MZ456086.1	Rhipicephalus sanguineus	464	Missing	Missing			Missing	Missing	Missing		R. linnaei
MZ456087.1	Rhipicephalus sanguineus	464	Missing	Missing			Missing	Missing	Missing		R. linnaei
MZ456088.1	Rhipicephalus sanguineus	464	Missing	Missing			Missing	Missing	Missing		R. linnaei
MZ456089.1	Rhipicephalus sanguineus	464	Missing	Missing			Missing	Missing	Missing		R. linnaei
MZ456090.1	Rhipicephalus sanguineus	464	Missing	Missing			Missing	Missing	Missing		R. linnaei
MZ456091.1	Rhipicephalus sanguineus	464	Missing	Missing			Missing	Missing	Missing		R. linnaei
MZ456092.1	Rhipicephalus sanguineus	464	Missing	Missing			Missing	Missing	Missing		R. linnaei
MZ456093.1	Rhipicephalus sanguineus	464	Missing	Missing			Missing	Missing	Missing		R. linnaei
MZ456094.1	Rhipicephalus sanguineus	464	Missing	Missing			Missing	Missing	Missing		R. linnaei
MZ456095.1	Rhipicephalus sanguineus	464	Missing	Missing			Missing	Missing	Missing		R. linnaei
MZ456096.1	Rhipicephalus sanguineus	464	Missing	Missing			Missing	Missing	Missing		R. linnaei
MZ456097.1	Rhipicephalus sanguineus	464	Missing	Missing			Missing	Missing	Missing		R. linnaei
MZ456098.1	Rhipicephalus sanguineus	464	Missing	Missing			Missing	Missing	Missing		R. linnaei
MZ456099.1	Rhipicephalus sanguineus	464	Missing	Missing			Missing	Missing	Missing		R. linnaei
MZ456100.1	Rhipicephalus sanguineus	464	Missing	Missing			Missing	Missing	Missing		R. linnaei
MZ456101.1	Rhipicephalus sanguineus	464	Missing	Missing			Missing	Missing	Missing		R. linnaei
MZ456102.1	Rhipicephalus sanguineus	464	Missing	Missing			Missing	Missing	Missing		R. linnaei
MZ456103.1	Rhipicephalus sanguineus	464	Missing	Missing			Missing	Missing	Missing		R. linnaei
MZ456104.1	Rhipicephalus sanguineus	464	Missing	Missing			Missing	Missing	Missing		R. linnaei
MZ456105.1	Rhipicephalus sanguineus	464	Missing	Missing			Missing	Missing	Missing		R. linnaei
MZ456106.1	Rhipicephalus sanguineus	464	Missing	Missing			Missing	Missing	Missing		R. linnaei
MZ456107.1	Rhipicephalus sanguineus	464	Missing	Missing			Missing	Missing	Missing		R. linnaei
MZ456108.1	Rhipicephalus sanguineus	464	Missing	Missing			Missing	Missing	Missing		R. linnaei
MZ456109.1	Rhipicephalus sanguineus	464	Missing	Missing			Missing	Missing	Missing		R. linnaei
MZ456110.1	Rhipicephalus sanguineus	464	Missing	Missing			Missing	Missing	Missing		R. linnaei
MZ456111.1	Rhipicephalus sanguineus	464	Missing	Missing			Missing	Missing	Missing		R. linnaei
MZ456112.1	Rhipicephalus sanguineus	464	Missing	Missing			Missing	Missing	Missing		R. linnaei
MZ456113.1	Rhipicephalus sanguineus	464	Missing	Missing			Missing	Missing	Missing		R. linnaei
MZ456114.1	Rhipicephalus sanguineus	464	Missing	Missing			Missing	Missing	Missing		R. linnaei
MZ456115.1	Rhipicephalus sanguineus	464	Missing	Missing			Missing	Missing	Missing		R. linnaei
MZ456116.1	Rhipicephalus sanguineus	464	Missing	Missing			Missing	Missing	Missing		R. linnaei
MZ456117.1	Rhipicephalus sanguineus	464	Missing	Missing			Missing	Missing	Missing		R. linnaei
MZ456118.1	Rhipicephalus sanguineus	464	Missing	Missing			Missing	Missing	Missing		R. linnaei
MZ456119.1	Rhipicephalus sanguineus	464	Missing	Missing			Missing	Missing	Missing		R. linnaei
MZ456120.1	Rhipicephalus sanguineus	464	Missing	Missing			Missing	Missing	Missing		R. linnaei
MZ456121.1	Rhipicephalus sanguineus	464	Missing	Missing			Missing	Missing	Missing		R. linnaei
MZ456122.1	Rhipicephalus sanguineus	464	Missing	Missing			Missing	Missing	Missing		R. linnaei
MZ456123.1	Rhipicephalus sanguineus	464	Missing	Missing			Missing	Missing	Missing		R. linnaei
MZ456124.1	Rhipicephalus sanguineus	464	Missing	Missing			Missing	Missing	Missing		R. linnaei
MZ456125.1	Rhipicephalus sanguineus	464	Missing	Missing			Missing	Missing	Missing		R. linnaei
MZ456126.1	Rhipicephalus sanguineus	464	Missing	Missing			Missing	Missing	Missing		R. linnaei
MZ456127.1	Rhipicephalus sanguineus	464	Missing	Missing			Missing	Missing	Missing		R. linnaei
MZ456128.1	Rhipicephalus sanguineus	464	Missing	Missing			Missing	Missing	Missing		R. linnaei
MZ456129.1	Rhipicephalus sanguineus	464	Missing	Missing			Missing	Missing	Missing		R. linnaei
MZ456130.1	Rhipicephalus sanguineus	464	Missing	Missing			Missing	Missing	Missing		R. linnaei
MZ456131.1	Rhipicephalus sanguineus	464	Missing	Missing			Missing	Missing	Missing		R. linnaei
MZ456132.1	Rhipicephalus sanguineus	464	Missing	Missing			Missing	Missing	Missing		R. linnaei
MZ456133.1	Rhipicephalus sanguineus	464	Missing	Missing			Missing	Missing	Missing		R. linnaei
MZ456134.1	Rhipicephalus sanguineus	464	Missing	Missing			Missing	Missing	Missing		R. linnaei
MZ456135.1	Rhipicephalus sanguineus	464	Missing	Missing			Missing	Missing	Missing		R. linnaei
MZ456136.1	Rhipicephalus sanguineus	464	Missing	Missing			Missing	Missing	Missing		R. linnaei
MZ456137.1	Rhipicephalus sanguineus	464	Missing	Missing			Missing	Missing	Missing		R. linnaei
MZ456138.1	Rhipicephalus sanguineus	464	Missing	Missing			Missing	Missing	Missing		R. linnaei
MZ456139.1	Rhipicephalus sanguineus	464	Missing	Missing			Missing	Missing	Missing		R. linnaei
MZ456140.1	Rhipicephalus sanguineus	464	Missing	Missing			Missing	Missing	Missing		R. linnaei
MZ456141.1	Rhipicephalus sanguineus	464	Missing	Missing			Missing	Missing	Missing		R. linnaei
MZ456142.1	Rhipicephalus sanguineus	464	Missing	Missing			Missing	Missing	Missing		R. linnaei
MZ456143.1	Rhipicephalus sanguineus	464	Missing	Missing			Missing	Missing	Missing		R. linnaei
MZ456144.1	Rhipicephalus sanguineus	464	Missing	Missing			Missing	Missing	Missing		R. linnaei
MZ456145.1	Rhipicephalus sanguineus	464	Missing	Missing			Missing	Missing	Missing		R. linnaei
MZ456146.1	Rhipicephalus sanguineus	464	Missing	Missing			Missing	Missing	Missing		R. linnaei
MZ456147.1	Rhipicephalus sanguineus	464	Missing	Missing			Missing	Missing	Missing		R. linnaei
MZ456148.1	Rhipicephalus sanguineus	464	Missing	Missing			Missing	Missing	Missing		R. linnaei
MZ456149.1	Rhipicephalus sanguineus	464	Missing	Missing			Missing	Missing	Missing		R. linnaei
MZ456150.1	Rhipicephalus sanguineus	464	Missing	Missing			Missing	Missing	Missing		R. linnaei
MZ456151.1	Rhipicephalus sanguineus	464	Missing	Missing			Missing	Missing	Missing		R. linnaei
MZ456152.1	Rhipicephalus sanguineus	464	Missing	Missing			Missing	Missing	Missing		R. linnaei
MZ456153.1	Rhipicephalus sanguineus	464	Missing	Missing			Missing	Missing	Missing		R. linnaei
MZ456154.1	Rhipicephalus sanguineus	464	Missing	Missing			Missing	Missing	Missing		R. linnaei
MZ456155.1	Rhipicephalus sanguineus	464	Missing	Missing			Missing	Missing	Missing		R. linnaei
MZ456156.1	Rhipicephalus sanguineus	464	Missing	Missing			Missing	Missing	Missing		R. linnaei
MZ456157.1	Rhipicephalus sanguineus	464	Missing	Missing			Missing	Missing	Missing		R. linnaei
MZ456158.1	Rhipicephalus sanguineus	464	Missing	Missing			Missing	Missing	Missing		R. linnaei
MZ456159.1	Rhipicephalus sanguineus	464	Missing	Missing			Missing	Missing	Missing		R. linnaei
MZ456160.1	Rhipicephalus sanguineus	464	Missing	Missing			Missing	Missing	Missing		R. linnaei
MZ456161.1	Rhipicephalus sanguineus	464	Missing	Missing			Missing	Missing	Missing		R. linnaei
MZ456162.1	Rhipicephalus sanguineus	464	Missing	Missing			Missing	Missing	Missing		R. linnaei
MZ456163.1	Rhipicephalus sanguineus	464	Missing	Missing			Missing	Missing	Missing		R. linnaei
MZ456164.1	Rhipicephalus sanguineus	464	Missing	Missing			Missing	Missing	Missing		R. linnaei
MZ456165.1	Rhipicephalus sanguineus	464	Missing	Missing			Missing	Missing	Missing		R. linnaei
MZ456166.1	Rhipicephalus sanguineus	464	Missing	Missing			Missing	Missing	Missing		R. linnaei
MZ456167.1	Rhipicephalus sanguineus	464	Missing	Missing			Missing	Missing	Missing		R. linnaei
MZ456168.1	Rhipicephalus sanguineus	464	Missing	Missing			Missing	Missing	Missing		R. linnaei
MZ456169.1	Rhipicephalus sanguineus	464	Missing	Missing			Missing	Missing	Missing		R. linnaei
MZ456170.1	Rhipicephalus sanguineus	464	Missing	Missing			Missing	Missing	Missing		R. linnaei
MZ456171.1	Rhipicephalus sanguineus	464	Missing	Missing			Missing	Missing	Missing		R. linnaei
MZ456172.1	Rhipicephalus sanguineus	464	Missing	Missing			Missing	Missing	Missing		R. linnaei
MZ456173.1	Rhipicephalus sanguineus	464	Missing	Missing			Missing	Missing	Missing		R. linnaei
MZ456174.1	Rhipicephalus sanguineus	464	Missing	Missing			Missing	Missing	Missing		R. linnaei
MZ456175.1	Rhipicephalus sanguineus	464	Missing	Missing			Missing	Missing	Missing		R. linnaei
MZ456176.1	Rhipicephalus sanguineus	464	Missing	Missing			Missing	Missing	Missing		R. linnaei
MZ456177.1	Rhipicephalus sanguineus	464	Missing	Missing			Missing	Missing	Missing		R. linnaei
MZ456178.1	Rhipicephalus sanguineus	464	Missing	Missing			Missing	Missing	Missing		R. linnaei
MZ456179.1	Rhipicephalus sanguineus	464	Missing	Missing			Missing	Missing	Missing		R. linnaei
MZ456180.1	Rhipicephalus sanguineus	464	Missing	Missing			Missing	Missing	Missing		R. linnaei
MZ456181.1	Rhipicephalus sanguineus	464	Missing	Missing			Missing	Missing	Missing		R. linnaei
MZ456182.1	Rhipicephalus sanguineus	464	Missing	Missing			Missing	Missing	Missing		R. linnaei
MZ456183.1	Rhipicephalus sanguineus	464	Missing	Missing			Missing	Missing	Missing		R. linnaei
MZ456184.1	Rhipicephalus sanguineus	464	Missing	Missing			Missing	Missing	Missing		R. linnaei
MZ456185.1	Rhipicephalus sanguineus	464	Missing	Missing			Missing	Missing	Missing		R. linnaei
MZ456186.1	Rhipicephalus sanguineus	464	Missing	Missing			Missing	Missing	Missing		R. linnaei
MZ456187.1	Rhipicephalus sanguineus	464	Missing	Missing			Missing	Missing	Missing		R. linnaei
MZ456188.1	Rhipicephalus sanguineus	464	Missing	Missing			Missing	Missing	Missing		R. linnaei
MZ456189.1	Rhipicephalus sanguineus	464	Missing	Missing			Missing	Missing	Missing		R. linnaei
MZ456190.1	Rhipicephalus sanguineus	464	Missing	Missing			Missing	Missing	Missing		R. linnaei
MZ456191.1	Rhipicephalus sanguineus	464	Missing	Missing			Missing	Missing	Missing		R. linnaei
MZ456192.1	Rhipicephalus sanguineus	464	Missing	Missing			Missing	Missing	Missing		R. linnaei
MZ456193.1	Rhipicephalus sanguineus	464	Missing	Missing			Missing	Missing	Missing		R. linnaei
MZ456194.1	Rhipicephalus sanguineus	464	Missing	Missing			Missing	Missing	Missing		R. linnaei
MZ456195.1	Rhipicephalus sanguineus	464	Missing	Missing			Missing	Missing	Missing		R. linnaei
MZ456196.1	Rhipicephalus sanguineus	464	Missing	Missing			Missing	Missing	Missing		R. linnaei
MZ456197.1	Rhipicephalus sanguineus	464	Missing	Missing			Missing	Missing	Missing		R. linnaei
MZ456198.1	Rhipicephalus sanguineus	464	Missing	Missing			Missing	Missing	Missing		R. linnaei
MZ456199.1	Rhipicephalus sanguineus	464	Missing	Missing			Missing	Missing	Missing		R. linnaei
MZ456200.1	Rhipicephalus sanguineus	464	Missing	Missing			Missing	Missing	Missing		R. linnaei
MZ456201.1	Rhipicephalus sanguineus	464	Missing	Missing			Missing	Missing	Missing		R. linnaei
MZ456202.1	Rhipicephalus sanguineus	464	Missing	Missing			Missing	Missing	Missing		R. linnaei
MZ456203.1	Rhipicephalus sanguineus	464	Missing	Missing			Missing	Missing	Missing		R. linnaei
MZ456204.1	Rhipicephalus sanguineus	464	Missing	Missing			Missing	Missing	Missing		R. linnaei
ON482199.1	Rhipicephalus turanicus	612	Pakistan	Pakistan	30.3308	71.2475	goat	Goat/Sheep	Missing		R. turanicus s.l.
ON482200.1	Rhipicephalus turanicus	610	Pakistan	Pakistan	30.3308	71.2475	sheep	Goat/Sheep	Missing		R. turanicus s.l.
ON530888.1	Rhipicephalus sanguineus	612	Pakistan	Pakistan	30.3308	71.2475	dog, sheep, goat	Missing	Missing		R. turanicus s.l.
ON756090.1	Rhipicephalus sanguineus	15077	USA: Oklahoma	USA: Oklahoma	34.9551	-97.2684	Missing	Missing	Missing		R. sanguineus s.s.
ON911976.1	Rhipicephalus turanicus	630	Pakistan	Pakistan	30.3308	71.2475	dog	Dog	Missing		R. turanicus s.l.
ON911977.1	Rhipicephalus turanicus	621	Pakistan	Pakistan	30.3308	71.2475	dog	Dog	Missing		R. turanicus s.l.
MZ456205.1	Rhipicephalus sanguineus	464	Missing	Missing			Missing	Missing	Missing		R. linnaei
MZ456206.1	Rhipicephalus sanguineus	464	Missing	Missing			Missing	Missing	Missing		R. linnaei
MZ456207.1	Rhipicephalus sanguineus	464	Missing	Missing			Missing	Missing	Missing		R. linnaei
MZ456208.1	Rhipicephalus sanguineus	464	Missing	Missing			Missing	Missing	Missing		R. linnaei
OQ621770.1	Rhipicephalus sanguineus	605	Pakistan	Pakistan	30.3308	71.2475	dog	Dog	Missing		R. turanicus s.l.
OQ621796.1	Rhipicephalus turanicus	781	Pakistan	Pakistan	30.3308	71.2475	dog	Dog	Missing		R. turanicus s.l.
OR826115.1	Rhipicephalus turanicus	723	Pakistan	Pakistan	30.3308	71.2475	Sheep, dogs	Missing	Missing		R. turanicus s.l.
KT313113.1	Rhipicephalus sanguineus	612	Iran: Yazd	Iran: Yazd	32.0406	54.6657	goat	Goat/Sheep	Missing		R. turanicus s.l.
OP183492.1	Rhipicephalus turanicus	592	Missing	Missing			Missing	Missing	Missing		R. secundus
OP183493.1	Rhipicephalus turanicus	592	Missing	Missing			Missing	Missing	Missing		R. secundus
OP183494.1	Rhipicephalus sanguineus	592	Missing	Missing			Missing	Missing	Missing		R. secundus
OP367763.1	Rhipicephalus sanguineus	624	India: Kerala	India: Kerala	10.3529	76.512	Canis lupus familiaris	Dog	Missing		R. sanguineus s.l.
OQ180895.1	Rhipicephalus rutilus	619	Israel: Jerusalem	Israel: Jerusalem	31.7885	35.2188	Canis lupus familiaris	Dog	Missing	Y	R. rutilus
OQ180896.1	Rhipicephalus rutilus	619	Israel: Jerusalem	Israel: Jerusalem	31.7885	35.2188	Canis lupus familiaris	Dog	Missing	Y	R. rutilus
OQ180897.1	Rhipicephalus turanicus	619	Israel: Jerusalem	Israel: Jerusalem	31.7885	35.2188	Canis lupus familiaris	Dog	Missing		R. turanicus s.s.
OQ180898.1	Rhipicephalus turanicus	619	Israel: Jerusalem	Israel: Jerusalem	31.7885	35.2188	Felis catus	Cat	Missing		R. turanicus s.s.
OQ180899.1	Rhipicephalus turanicus	619	Israel: Jerusalem	Israel: Jerusalem	31.7885	35.2188	Felis catus	Cat	Missing		R. turanicus s.s.
OQ180900.1	Rhipicephalus turanicus	619	Israel: Jerusalem	Israel: Jerusalem	31.7885	35.2188	Felis catus	Cat	Missing		R. turanicus s.s.
OQ180901.1	Rhipicephalus turanicus	619	Israel: Jerusalem	Israel: Jerusalem	31.7885	35.2188	Felis catus	Cat	Missing		R. turanicus s.s.
OQ180902.1	Rhipicephalus turanicus	619	Israel: Jerusalem	Israel: Jerusalem	31.7885	35.2188	Erinaceus concolor	Hedgehog	Missing		R. turanicus s.s.
OQ180903.1	Rhipicephalus turanicus	619	Israel: Jerusalem	Israel: Jerusalem	31.7885	35.2188	Felis catus	Cat	Missing		R. turanicus s.s.
OQ184023.1	Rhipicephalus turanicus	14720	Israel: Jerusalem	Israel: Jerusalem	31.7885	35.2188	Felis catus	Cat	Missing		R. turanicus s.s.
OQ184024.1	Rhipicephalus sanguineus	14719	Hungary: Gyorkony	Hungary: Gyorkony	46.6345	18.6946	Canis lupus familiaris	Dog	Missing		R. sanguineus s.s.
OQ320496.1	Rhipicephalus sanguineus	623	Missing	Missing			Missing	Missing	Missing		R. sanguineus s.s.
OQ415506.1	Rhipicephalus turanicus	1188	Missing	Missing			Missing	Missing	Missing		R. turanicus s.s.
OQ415507.1	Rhipicephalus turanicus	1167	Missing	Missing			Missing	Missing	Missing		R. turanicus s.s.
OQ415508.1	Rhipicephalus turanicus	1230	Missing	Missing			Missing	Missing	Missing		R. turanicus s.s.
OQ415509.1	Rhipicephalus turanicus	1236	Missing	Missing			Missing	Missing	Missing		R. turanicus s.s.
OQ415525.1	Rhipicephalus turanicus	630	Missing	Missing			Missing	Missing	Missing		R. turanicus s.s.
KT313114.1	Rhipicephalus sanguineus	612	Iran: Yazd	Iran: Yazd	32.0406	54.6657	Missing	Missing	Missing		R. turanicus s.l.
KT313115.1	Rhipicephalus sanguineus	612	Iran: Isfahan	Iran: Isfahan	32.6708	51.665	sheep	Goat/Sheep	Missing		R. turanicus s.l.
MZ456209.1	Rhipicephalus sanguineus	464	Missing	Missing			Missing	Missing	Missing		R. linnaei
MZ456210.1	Rhipicephalus sanguineus	464	Missing	Missing			Missing	Missing	Missing		R. linnaei
MZ456211.1	Rhipicephalus sanguineus	464	Missing	Missing			Missing	Missing	Missing		R. linnaei
MZ456212.1	Rhipicephalus sanguineus	464	Missing	Missing			Missing	Missing	Missing		R. linnaei
MZ456213.1	Rhipicephalus sanguineus	464	Missing	Missing			Missing	Missing	Missing		R. linnaei
MZ456214.1	Rhipicephalus sanguineus	464	Missing	Missing			Missing	Missing	Missing		R. linnaei
MW558150.1	Rhipicephalus sanguineus	657	Nigeria	Nigeria	9.60004	7.99997	dog	Dog	Missing		R. linnaei
ON911972.1	Rhipicephalus sanguineus	614	Pakistan	Pakistan	30.3308	71.2475	dog	Dog	Missing		R. linnaei
ON911973.1	Rhipicephalus sanguineus	630	Pakistan	Pakistan	30.3308	71.2475	dog	Dog	Missing		R. linnaei
ON911974.1	Rhipicephalus sanguineus	621	Pakistan	Pakistan	30.3308	71.2475	dog	Dog	Missing		R. linnaei
ON911975.1	Rhipicephalus sanguineus	621	Pakistan	Pakistan	30.3308	71.2475	dog	Dog	Missing		R. linnaei
KF200096.1	Rhipicephalus sanguineus	644	Panama	Panama	8.55956	-81.1308	Missing	Missing	Missing		R. linnaei
KF200113.1	Rhipicephalus sanguineus	658	Panama	Panama	8.55956	-81.1308	Missing	Missing	Missing		R. linnaei
KF200084.1	Rhipicephalus sanguineus	649	Panama: Colon, Las Pavas	Panama: Colon, Las Pavas	9.09669	-79.8938	Missing	Missing	Missing		R. linnaei
KF200112.1	Rhipicephalus sanguineus	658	Panama: Colon, Las Pavas	Panama: Colon, Las Pavas	9.09669	-79.8938	Missing	Missing	Missing		R. linnaei
MZ726424.1	Rhipicephalus linnaei	604	Philippines: Metro Manila	Philippines: Metro Manila	14.5736	121.033	Canis lupus familiaris (domestic dog)	Dog	Missing		R. linnaei
MZ726446.1	Rhipicephalus linnaei	604	Philippines: Metro Manila	Philippines: Metro Manila	14.5736	121.033	Canis lupus familiaris (domestic dog)	Dog	Missing		R. linnaei
MZ726448.1	Rhipicephalus linnaei	604	Philippines: Metro Manila, Makati City	Philippines: Metro Manila, Makati City	14.5568	121.021	Canis lupus familiaris (domestic dog)	Dog	Missing		R. linnaei
MZ726434.1	Rhipicephalus linnaei	604	Philippines: Metro Manila, Malabon City	Philippines: Metro Manila, Malabon City	14.6709	120.951	Canis lupus familiaris (domestic dog)	Dog	Missing		R. linnaei
MZ726426.1	Rhipicephalus linnaei	604	Philippines: Metro Manila, Mandaluyong City	Philippines: Metro Manila, Mandaluyong City	14.5774	121.034	Canis lupus familiaris (domestic dog)	Dog	Missing		R. linnaei
MZ726429.1	Rhipicephalus linnaei	604	Philippines: Metro Manila, New Manila	Philippines: Metro Manila, New Manila	14.6134	121.029	Canis lupus familiaris (domestic dog)	Dog	Missing		R. linnaei
MZ726444.1	Rhipicephalus linnaei	604	Philippines: Metro Manila, Pasig City	Philippines: Metro Manila, Pasig City	14.5605	121.076	Canis lupus familiaris (domestic dog)	Dog	Missing		R. linnaei
MZ726445.1	Rhipicephalus linnaei	604	Philippines: Metro Manila, Pasig City	Philippines: Metro Manila, Pasig City	14.5605	121.076	Canis lupus familiaris (domestic dog)	Dog	Missing		R. linnaei
MZ726432.1	Rhipicephalus linnaei	604	Philippines: Metro Manila, Quezon City	Philippines: Metro Manila, Quezon City	14.6511	121.049	Canis lupus familiaris (domestic dog)	Dog	Missing		R. linnaei
MZ726433.1	Rhipicephalus linnaei	604	Philippines: Metro Manila, Quezon City	Philippines: Metro Manila, Quezon City	14.6511	121.049	Canis lupus familiaris (domestic dog)	Dog	Missing		R. linnaei
MZ726441.1	Rhipicephalus linnaei	604	Philippines: Metro Manila, Quezon City	Philippines: Metro Manila, Quezon City	14.6511	121.049	Canis lupus familiaris (domestic dog)	Dog	Missing		R. linnaei
MZ726447.1	Rhipicephalus linnaei	604	Philippines: Metro Manila, Quezon City	Philippines: Metro Manila, Quezon City	14.6511	121.049	Canis lupus familiaris (domestic dog)	Dog	Missing		R. linnaei
MZ726425.1	Rhipicephalus linnaei	604	Philippines: Metro Manila, San Juan City	Philippines: Metro Manila, San Juan City	14.5944	121.04	Canis lupus familiaris (domestic dog)	Dog	Missing		R. linnaei
MZ726427.1	Rhipicephalus linnaei	604	Philippines: Metro Manila, San Juan City	Philippines: Metro Manila, San Juan City	14.5944	121.04	Canis lupus familiaris (domestic dog)	Dog	Missing		R. linnaei
MZ726428.1	Rhipicephalus linnaei	604	Philippines: Metro Manila, San Juan City	Philippines: Metro Manila, San Juan City	14.5944	121.04	Canis lupus familiaris (domestic dog)	Dog	Missing		R. linnaei
MZ726430.1	Rhipicephalus linnaei	604	Philippines: Metro Manila, San Juan City	Philippines: Metro Manila, San Juan City	14.5944	121.04	Canis lupus familiaris (domestic dog)	Dog	Missing		R. linnaei
MZ726431.1	Rhipicephalus linnaei	604	Philippines: Metro Manila, San Juan City	Philippines: Metro Manila, San Juan City	14.5944	121.04	Canis lupus familiaris (domestic dog)	Dog	Missing		R. linnaei
MZ726435.1	Rhipicephalus linnaei	604	Philippines: Metro Manila, San Juan City	Philippines: Metro Manila, San Juan City	14.5944	121.04	Canis lupus familiaris (domestic dog)	Dog	Missing		R. linnaei
MZ726436.1	Rhipicephalus linnaei	604	Philippines: Metro Manila, San Juan City	Philippines: Metro Manila, San Juan City	14.5944	121.04	Canis lupus familiaris (domestic dog)	Dog	Missing		R. linnaei
MZ726437.1	Rhipicephalus linnaei	604	Philippines: Metro Manila, San Juan City	Philippines: Metro Manila, San Juan City	14.5944	121.04	Canis lupus familiaris (domestic dog)	Dog	Missing		R. linnaei
MZ726438.1	Rhipicephalus linnaei	604	Philippines: Metro Manila, San Juan City	Philippines: Metro Manila, San Juan City	14.5944	121.04	Canis lupus familiaris (domestic dog)	Dog	Missing		R. linnaei
MZ726439.1	Rhipicephalus linnaei	604	Philippines: Metro Manila, San Juan City	Philippines: Metro Manila, San Juan City	14.5944	121.04	Canis lupus familiaris (domestic dog)	Dog	Missing		R. linnaei
MZ726440.1	Rhipicephalus linnaei	604	Philippines: Metro Manila, San Juan City	Philippines: Metro Manila, San Juan City	14.5944	121.04	Canis lupus familiaris (domestic dog)	Dog	Missing		R. linnaei
MZ726442.1	Rhipicephalus linnaei	604	Philippines: Metro Manila, San Juan City	Philippines: Metro Manila, San Juan City	14.5944	121.04	Canis lupus familiaris (domestic dog)	Dog	Missing		R. linnaei
MZ726449.1	Rhipicephalus linnaei	604	Philippines: Metro Manila, San Juan City	Philippines: Metro Manila, San Juan City	14.5944	121.04	Canis lupus familiaris (domestic dog)	Dog	Missing		R. linnaei
MZ726443.1	Rhipicephalus linnaei	604	Philippines: Metro Manila, Valenzuela City	Philippines: Metro Manila, Valenzuela City	14.6917	120.969	Canis lupus familiaris (domestic dog)	Dog	Missing		R. linnaei
MK967916.1	Rhipicephalus sanguineus	525	Seychelles: Union Vale, Victoria	Seychelles: Union Vale, Victoria	-4.60724	55.4403	Canis lupus familiaris	Dog	31594688		R. linnaei
KC243874.1	Rhipicephalus sanguineus	472	South Africa	South Africa	-28.8166	24.9916	dog	Dog	23880226		R. linnaei
KC243875.1	Rhipicephalus sanguineus	472	South Africa	South Africa	-28.8166	24.9916	dog	Dog	23880226		R. linnaei
MZ401438.1	Rhipicephalus sanguineus	661	Thailand	Thailand	7.49319	124.725	dog	Dog	Missing		R. linnaei
MZ401439.1	Rhipicephalus sanguineus	650	Thailand	Thailand	7.49319	124.725	dog	Dog	Missing		R. linnaei
MZ401440.1	Rhipicephalus sanguineus	664	Thailand	Thailand	7.49319	124.725	dog	Dog	Missing		R. linnaei
MZ401441.1	Rhipicephalus sanguineus	661	Thailand	Thailand	7.49319	124.725	dog	Dog	Missing		R. linnaei
MZ401442.1	Rhipicephalus sanguineus	657	Thailand	Thailand	7.49319	124.725	dog	Dog	Missing		R. linnaei
MZ401443.1	Rhipicephalus sanguineus	661	Thailand	Thailand	7.49319	124.725	dog	Dog	Missing		R. linnaei
OM760873.1	Rhipicephalus linnaei	604	Thailand: Khon kaen	Thailand: Khon kaen	16.6022	102.635	cattle	Cattle	Missing		R. linnaei
OM760874.1	Rhipicephalus linnaei	604	Thailand: Khon kaen	Thailand: Khon kaen	16.6022	102.635	cattle	Cattle	Missing		R. linnaei
KX360367.1	Rhipicephalus sanguineus	658	USA: Kentucky	USA: Kentucky	37.5726	-85.1551	Missing	Missing	27918193		R. linnaei
OR100620.1	Rhipicephalus rutilus	642	Missing	Missing			Missing	Missing	Missing		R. sanguineus s.l.
OR100622.1	Rhipicephalus turanicus	647	Missing	Missing			Missing	Missing	Missing		R. sanguineus s.l.
OR100623.1	Rhipicephalus sanguineus	646	Missing	Missing			Missing	Missing	Missing		R. sanguineus s.l.
OR139949.1	Rhipicephalus sanguineus sensu lato	658	Spain: Jaen	Spain: Jaen	37.9557	-3.49206	Missing	Missing	Missing		R. sanguineus s.s.
OR139950.1	Rhipicephalus sanguineus sensu lato	658	Spain: La Rioja	Spain: La Rioja	42.2815	-2.4828	Missing	Missing	Missing		R. sanguineus s.s.
OR139952.1	Rhipicephalus sanguineus sensu lato	658	Spain: La Rioja	Spain: La Rioja	42.2815	-2.4828	Missing	Missing	Missing		R. sanguineus s.s.
OR139953.1	Rhipicephalus sanguineus sensu lato	658	Spain: La Rioja	Spain: La Rioja	42.2815	-2.4828	Missing	Missing	Missing		R. sanguineus s.s.
OR139956.1	Rhipicephalus sanguineus sensu lato	658	Spain: Teruel	Spain: Teruel	40.6005	-0.922928	Missing	Missing	Missing		R. sanguineus s.s.
OR139957.1	Rhipicephalus sanguineus sensu lato	658	Spain: Teruel	Spain: Teruel	40.6005	-0.922928	Missing	Missing	Missing		R. sanguineus s.s.
OR139958.1	Rhipicephalus sanguineus sensu lato	658	Spain: Teruel	Spain: Teruel	40.6005	-0.922928	Missing	Missing	Missing		R. sanguineus s.s.
OR139964.1	Rhipicephalus sanguineus sensu lato	658	Spain: La Rioja	Spain: La Rioja	42.2815	-2.4828	Missing	Missing	Missing		R. sanguineus s.s.
OR139965.1	Rhipicephalus sanguineus sensu lato	658	Spain: La Rioja	Spain: La Rioja	42.2815	-2.4828	Missing	Missing	Missing		R. sanguineus s.s.
OR167605.1	Rhipicephalus sanguineus	584	Spain	Spain	39.3261	-4.83798	Missing	Missing	Missing		R. sanguineus s.s.
PP501730.1	Rhipicephalus sanguineus	609	Uzbekistan: Tashkent	Uzbekistan: Tashkent	41.3123	69.2787	Missing	Missing	Missing		R. linnaei
OR473175.1	Rhipicephalus turanicus	683	China: xinjiang	China: xinjiang	42.4805	85.4633	Rhombomys opimus	Rodent	Missing		R. turanicus s.s.
OR533795.1	Rhipicephalus sanguineus	690	Kazakhstan: South Kazakhstan	Kazakhstan: South Kazakhstan	41.5002	69.3564	Missing	Missing	Missing		R. secundus
OR533796.1	Rhipicephalus sanguineus	688	Kazakhstan: South Kazakhstan	Kazakhstan: South Kazakhstan	41.5002	69.3564	Missing	Missing	Missing		R. turanicus s.s.
OR533797.1	Rhipicephalus sanguineus	672	Kazakhstan: South Kazakhstan	Kazakhstan: South Kazakhstan	41.5002	69.3564	Missing	Missing	Missing		R. turanicus s.s.
OR533799.1	Rhipicephalus turanicus	686	Kazakhstan: South Kazakhstan	Kazakhstan: South Kazakhstan	41.5002	69.3564	Missing	Missing	Missing		R. turanicus s.s.
OR573433.1	Rhipicephalus camicasi	565	Kenya: Baringo	Kenya: Baringo	0.71401	36.0173	goat	Goat/Sheep	Missing		R. camicasi
OR573435.1	Rhipicephalus camicasi	565	Kenya: Baringo	Kenya: Baringo	0.71401	36.0173	goat	Goat/Sheep	Missing		R. camicasi
OR573437.1	Rhipicephalus camicasi	565	Kenya: Baringo	Kenya: Baringo	0.71401	36.0173	goat	Goat/Sheep	Missing		R. camicasi
KT313107.1	Rhipicephalus sanguineus	612	Iran: Zanjan	Iran: Zanjan	36.5159	48.4778	sheep	Goat/Sheep	Missing		R. turanicus s.l.
OR960942.1	Rhipicephalus turanicus	625	Ghana	Ghana	8.03003	-1.08003	cattle	Cattle	Missing		R. turanicus s.s.
OR965519.1	Rhipicephalus sp. 1 RRP-2023a	603	Spain: Zaragoza	Spain: Zaragoza	41.6521	-0.880943	Missing	Missing	Missing		R. sanguineus s.s.
OR965523.1	Rhipicephalus sp. 1 RRP-2023a	565	Spain: Zaragoza	Spain: Zaragoza	41.6521	-0.880943	Missing	Missing	Missing		R. sanguineus s.s.
OX464999.1	Rhipicephalus sanguineus	597	Missing	Missing			Missing	Missing	Missing		R. sanguineus s.l.
OX465000.1	Rhipicephalus sanguineus	566	Missing	Missing			Missing	Missing	Missing		R. sanguineus s.l.
OX465002.1	Rhipicephalus sanguineus	538	Missing	Missing			Missing	Missing	Missing		R. sanguineus s.l.
PP234669.1	Rhipicephalus sp. 1 RRP-2023a	563	Spain: Zaragoza	Spain: Zaragoza	41.6521	-0.880943	Missing	Missing	Missing		R. sanguineus s.s.
PP234670.1	Rhipicephalus sp. 1 RRP-2023a	630	Spain: Zaragoza	Spain: Zaragoza	41.6521	-0.880943	Missing	Missing	Missing		R. sanguineus s.s.
PP236415.1	Rhipicephalus sp. 1 RRP-2023a	571	Spain: Zaragoza	Spain: Zaragoza	41.6521	-0.880943	Missing	Missing	Missing		R. sanguineus s.s.
PP236416.1	Rhipicephalus sp. 1 RRP-2023a	518	Spain: Zaragoza	Spain: Zaragoza	41.6521	-0.880943	Missing	Missing	Missing		R. sanguineus s.s.
PP261623.1	Rhipicephalus sp. 1 RRP-2023a	580	Spain: Zaragoza	Spain: Zaragoza	41.6521	-0.880943	Missing	Missing	Missing		R. sanguineus s.s.
KC243878.1	Rhipicephalus sanguineus	472	Viet Nam	Viet Nam	15.9267	107.965	dog	Dog	23880226		R. linnaei
PP389595.1	Rhipicephalus sanguineus	695	Viet Nam	Viet Nam	15.9267	107.965	dog	Dog	Missing		R. linnaei
PP501809.1	Rhipicephalus rossicus	624	Uzbekistan: sirdaryo	Uzbekistan: sirdaryo	40.3737	68.4341	Missing	Missing	Missing		R. rossicus
PP501832.1	Rhipicephalus turanicus	631	Uzbekistan: Sirdaryo	Uzbekistan: Sirdaryo	40.3737	68.4341	Missing	Missing	Missing		R. turanicus s.s.
PP664148.1	Rhipicephalus sanguineus	695	China: Xinjiang	China: Xinjiang	42.4805	85.4633	Lepus yarkandensis	Hare/Rabbit	Missing		R. pumilio
